# Supplementary material for: Development of a Metastasis-Related Immune Prognostic Model of Metastatic Colorectal Cancer and Its Usefulness to Immunotherapy
Source: Front Cell Dev Biol. 2021 Jan 28;8:577125. doi: 10.3389/fcell.2020.577125 (PMC7876250; doi:10.3389/fcell.2020.577125)
Supplement: Supplementary file 4 [file Table_4.xlsx]

## Sheet: Sheet1
Query Name	Rank	TF	Score	Library	Overlapping_Genes
gene_set_query	1	HOXA4	25.67	ARCHS4 Coexpression,50;Enrichr Queries,21;GTEx Coexpression,6	CDKN2A,SLIT2
gene_set_query	2	HOXA5	36.67	ARCHS4 Coexpression,12;Enrichr Queries,97;GTEx Coexpression,1	CDKN2A,SLIT2
gene_set_query	3	NR3C2	84.67	ARCHS4 Coexpression,139;Enrichr Queries,23;GTEx Coexpression,92	SLIT2,CLU
gene_set_query	4	HOXA1	86.67	ARCHS4 Coexpression,32;Enrichr Queries,65;GTEx Coexpression,163	CDKN2A,SLIT2
gene_set_query	5	HOXB4	105.8	Literature ChIP-seq,98;ARCHS4 Coexpression,197;Enrichr Queries,99;GTEx Coexpression,29	CDKN2A,SLIT2
gene_set_query	6	ANHX	107.5	ARCHS4 Coexpression,143;GTEx Coexpression,72
gene_set_query	7	LMX1A	110.7	ARCHS4 Coexpression,58;Enrichr Queries,261;GTEx Coexpression,13	CDKN2A,SLIT2
gene_set_query	8	ZNF503	113.3	ARCHS4 Coexpression,51;Enrichr Queries,275;GTEx Coexpression,14	CDKN2A,SLIT2,CLU
gene_set_query	9	ZIC2	113.3	ARCHS4 Coexpression,175;Enrichr Queries,104;GTEx Coexpression,61	SLIT2,CLU
gene_set_query	10	TFAP2C	123.2	Literature ChIP-seq,107;ARCHS4 Coexpression,126;ENCODE ChIP-seq,79;Enrichr Queries,63;ReMap ChIP-seq,145;GTEx Coexpression,219	SLIT2,CLU
gene_set_query	11	PAX9	128	ARCHS4 Coexpression,171;Enrichr Queries,39;GTEx Coexpression,174	CDKN2A,SLIT2
gene_set_query	12	NKX32	129.5	ARCHS4 Coexpression,39;GTEx Coexpression,220	CDKN2A
gene_set_query	13	PROX1	146.3	ARCHS4 Coexpression,107;Enrichr Queries,60;ReMap ChIP-seq,17;GTEx Coexpression,401	SLIT2,CLU
gene_set_query	14	ETV4	147	ARCHS4 Coexpression,81;Enrichr Queries,369;ReMap ChIP-seq,115;GTEx Coexpression,23	CDKN2A,CLU
gene_set_query	15	MNX1	152.3	Literature ChIP-seq,89;ARCHS4 Coexpression,37;Enrichr Queries,144;GTEx Coexpression,339	CDKN2A
gene_set_query	16	HOXA6	152.7	ARCHS4 Coexpression,14;Enrichr Queries,26;GTEx Coexpression,418	CDKN2A,SLIT2
gene_set_query	17	KLF4	156.8	Literature ChIP-seq,2;ARCHS4 Coexpression,220;Enrichr Queries,388;ReMap ChIP-seq,50;GTEx Coexpression,124	CDKN2A,SLIT2,CLU
gene_set_query	18	PLAGL1	157	ARCHS4 Coexpression,393;Enrichr Queries,68;GTEx Coexpression,10	CDKN2A,SLIT2,CLU
gene_set_query	19	LHX1	159	ARCHS4 Coexpression,168;Enrichr Queries,150	SLIT2
gene_set_query	20	HOXB5	160.3	ARCHS4 Coexpression,19;Enrichr Queries,58;GTEx Coexpression,404	SLIT2,CLU
gene_set_query	21	FOSL2	162.6	ARCHS4 Coexpression,228;ENCODE ChIP-seq,8;Enrichr Queries,426;ReMap ChIP-seq,34;GTEx Coexpression,117	CLU
gene_set_query	22	HES1	165.8	ARCHS4 Coexpression,28;Enrichr Queries,246;ReMap ChIP-seq,288;GTEx Coexpression,101	SLIT2,CLU
gene_set_query	23	NFE2L2	169.2	Literature ChIP-seq,112;ARCHS4 Coexpression,296;Enrichr Queries,282;ReMap ChIP-seq,47;GTEx Coexpression,109	CLU
gene_set_query	24	NR5A2	171.8	ARCHS4 Coexpression,73;Enrichr Queries,236;ReMap ChIP-seq,10;GTEx Coexpression,368	SLIT2,CLU
gene_set_query	25	HOXD13	173.8	Literature ChIP-seq,149;ARCHS4 Coexpression,42;Enrichr Queries,7;GTEx Coexpression,497	CDKN2A,SLIT2
gene_set_query	26	ZNF521	174	ARCHS4 Coexpression,47;Enrichr Queries,189;GTEx Coexpression,286	SLIT2
gene_set_query	27	SALL2	175.7	ARCHS4 Coexpression,110;Enrichr Queries,294;GTEx Coexpression,123	CLU
gene_set_query	28	PIN1	176	ARCHS4 Coexpression,199;GTEx Coexpression,153
gene_set_query	29	DLX4	177.5	Literature ChIP-seq,164;ARCHS4 Coexpression,33;Enrichr Queries,152;GTEx Coexpression,361	CDKN2A
gene_set_query	30	TFAP2A	178.7	Literature ChIP-seq,77;ARCHS4 Coexpression,246;ENCODE ChIP-seq,82;Enrichr Queries,328;ReMap ChIP-seq,226;GTEx Coexpression,113	CDKN2A
gene_set_query	31	PCGF2	181	ARCHS4 Coexpression,330;ReMap ChIP-seq,32	CDKN2A
gene_set_query	32	HOXC9	181.8	Literature ChIP-seq,42;ARCHS4 Coexpression,34;Enrichr Queries,53;GTEx Coexpression,598	CDKN2A,SLIT2
gene_set_query	33	HAND1	182.7	ARCHS4 Coexpression,340;Enrichr Queries,162;GTEx Coexpression,46	SLIT2
gene_set_query	34	CDX2	184	Literature ChIP-seq,10;ARCHS4 Coexpression,517;Enrichr Queries,156;ReMap ChIP-seq,92;GTEx Coexpression,145	CDKN2A,SLIT2
gene_set_query	35	ELF1	184.8	Literature ChIP-seq,115;ARCHS4 Coexpression,281;ENCODE ChIP-seq,60;ReMap ChIP-seq,106;GTEx Coexpression,362
gene_set_query	36	HOXC11	186.8	ARCHS4 Coexpression,61;Enrichr Queries,170;ReMap ChIP-seq,294;GTEx Coexpression,222	CDKN2A
gene_set_query	37	CSRNP2	190.5	ARCHS4 Coexpression,89;GTEx Coexpression,292
gene_set_query	38	FOXP2	190.5	Literature ChIP-seq,122;ARCHS4 Coexpression,312;ENCODE ChIP-seq,113;Enrichr Queries,319;ReMap ChIP-seq,35;GTEx Coexpression,242	CDKN2A,SLIT2
gene_set_query	39	KDM5B	191	Literature ChIP-seq,53;ARCHS4 Coexpression,689;ENCODE ChIP-seq,72;ReMap ChIP-seq,104;GTEx Coexpression,37	CDKN2A
gene_set_query	40	CENPS	196	ARCHS4 Coexpression,156;GTEx Coexpression,236
gene_set_query	41	DMRTA2	200.3	ARCHS4 Coexpression,382;Enrichr Queries,185;GTEx Coexpression,34	CDKN2A,SLIT2
gene_set_query	42	GATA3	201	Literature ChIP-seq,16;ARCHS4 Coexpression,386;ENCODE ChIP-seq,14;Enrichr Queries,257;ReMap ChIP-seq,31;GTEx Coexpression,502	CLU
gene_set_query	43	HSFY2	201.5	ARCHS4 Coexpression,113;GTEx Coexpression,290
gene_set_query	44	ZBTB42	202.5	ARCHS4 Coexpression,294;GTEx Coexpression,111
gene_set_query	45	PURA	207	ARCHS4 Coexpression,85;GTEx Coexpression,329
gene_set_query	46	ZNF846	208	ARCHS4 Coexpression,71;Enrichr Queries,373;GTEx Coexpression,180	CLU
gene_set_query	47	CPEB1	211.5	ARCHS4 Coexpression,288;GTEx Coexpression,135
gene_set_query	48	ZNF324B	213	ARCHS4 Coexpression,187;GTEx Coexpression,239
gene_set_query	49	BHLHA15	213.5	ARCHS4 Coexpression,117;GTEx Coexpression,310
gene_set_query	50	HNF4A	218	Literature ChIP-seq,59;ARCHS4 Coexpression,484;ENCODE ChIP-seq,49;Enrichr Queries,331;ReMap ChIP-seq,40;GTEx Coexpression,345	CLU
gene_set_query	51	CREB5	219	ARCHS4 Coexpression,231;Enrichr Queries,217;GTEx Coexpression,209	CLU
gene_set_query	52	FOXF2	219.3	ARCHS4 Coexpression,356;Enrichr Queries,272;GTEx Coexpression,30	SLIT2
gene_set_query	53	MYC	219.3	Literature ChIP-seq,27;ARCHS4 Coexpression,740;ENCODE ChIP-seq,29;Enrichr Queries,256;ReMap ChIP-seq,68;GTEx Coexpression,196	SLIT2,CLU
gene_set_query	54	HOXC10	222	ARCHS4 Coexpression,63;Enrichr Queries,278;GTEx Coexpression,325	CDKN2A
gene_set_query	55	KLF5	223	Literature ChIP-seq,75;ARCHS4 Coexpression,108;Enrichr Queries,370;ReMap ChIP-seq,126;GTEx Coexpression,436	CLU
gene_set_query	56	ZNF804B	224	ARCHS4 Coexpression,209;Enrichr Queries,242;GTEx Coexpression,221	SLIT2
gene_set_query	57	ARID5A	225.5	ARCHS4 Coexpression,262;GTEx Coexpression,189
gene_set_query	58	DUX4	229.5	ARCHS4 Coexpression,194;ReMap ChIP-seq,265
gene_set_query	59	SPI1	229.7	Literature ChIP-seq,34;ARCHS4 Coexpression,465;ENCODE ChIP-seq,58;Enrichr Queries,545;ReMap ChIP-seq,117;GTEx Coexpression,159	CDKN2A
gene_set_query	60	GLMP	231	ARCHS4 Coexpression,311;GTEx Coexpression,151
gene_set_query	61	AHR	231.2	Literature ChIP-seq,128;ARCHS4 Coexpression,471;Enrichr Queries,368;ReMap ChIP-seq,157;GTEx Coexpression,32	SLIT2,CLU
gene_set_query	62	ZNF568	232.7	ARCHS4 Coexpression,183;Enrichr Queries,346;GTEx Coexpression,169	SLIT2
gene_set_query	63	PAX6	236.4	Literature ChIP-seq,125;ARCHS4 Coexpression,235;Enrichr Queries,38;ReMap ChIP-seq,9;GTEx Coexpression,775	CDKN2A,SLIT2,CLU
gene_set_query	64	TCF21	236.5	Literature ChIP-seq,7;ARCHS4 Coexpression,857;Enrichr Queries,51;GTEx Coexpression,31	SLIT2,CLU
gene_set_query	65	TBX4	238	ARCHS4 Coexpression,527;Enrichr Queries,171;GTEx Coexpression,16	SLIT2
gene_set_query	66	RUNX1	239.4	Literature ChIP-seq,57;ARCHS4 Coexpression,289;Enrichr Queries,259;ReMap ChIP-seq,71;GTEx Coexpression,521	CLU
gene_set_query	67	STAT6	240.5	Literature ChIP-seq,141;ARCHS4 Coexpression,148;Enrichr Queries,435;GTEx Coexpression,238	CLU
gene_set_query	68	GATA1	242.7	Literature ChIP-seq,46;ARCHS4 Coexpression,313;ENCODE ChIP-seq,40;Enrichr Queries,502;ReMap ChIP-seq,127;GTEx Coexpression,428	CLU
gene_set_query	69	VAX2	244	ARCHS4 Coexpression,22;Enrichr Queries,9;GTEx Coexpression,701	CDKN2A,SLIT2
gene_set_query	70	POU2F2	244.2	ARCHS4 Coexpression,388;ENCODE ChIP-seq,89;Enrichr Queries,534;ReMap ChIP-seq,154;GTEx Coexpression,56
gene_set_query	71	SNAI3	245	ARCHS4 Coexpression,93;Enrichr Queries,395;GTEx Coexpression,247	CLU
gene_set_query	72	TP63	247	Literature ChIP-seq,56;ARCHS4 Coexpression,666;Enrichr Queries,78;ReMap ChIP-seq,140;GTEx Coexpression,295	CDKN2A,SLIT2,CLU
gene_set_query	73	ZNF483	247.3	ARCHS4 Coexpression,272;Enrichr Queries,107;GTEx Coexpression,363	SLIT2,CLU
gene_set_query	74	MTF1	248	ARCHS4 Coexpression,401;GTEx Coexpression,95
gene_set_query	75	LYL1	250.4	Literature ChIP-seq,130;ARCHS4 Coexpression,109;Enrichr Queries,512;ReMap ChIP-seq,170;GTEx Coexpression,331
gene_set_query	76	PITX1	250.7	ARCHS4 Coexpression,45;Enrichr Queries,390;GTEx Coexpression,317	CDKN2A
gene_set_query	77	HOXB6	251.7	ARCHS4 Coexpression,48;Enrichr Queries,2;GTEx Coexpression,705	CDKN2A,SLIT2,CLU
gene_set_query	78	NR3C1	253.2	Literature ChIP-seq,20;ARCHS4 Coexpression,232;ENCODE ChIP-seq,19;Enrichr Queries,255;ReMap ChIP-seq,95;GTEx Coexpression,898	SLIT2,CLU
gene_set_query	79	ZIC4	254.7	ARCHS4 Coexpression,35;Enrichr Queries,134;GTEx Coexpression,595	SLIT2
gene_set_query	80	ZGPAT	255.7	ARCHS4 Coexpression,133;Enrichr Queries,587;GTEx Coexpression,47
gene_set_query	81	SIX6	257.3	ARCHS4 Coexpression,621;Enrichr Queries,130;GTEx Coexpression,21	CDKN2A
gene_set_query	82	CEBPD	261.4	Literature ChIP-seq,139;ARCHS4 Coexpression,624;ENCODE ChIP-seq,102;ReMap ChIP-seq,52;GTEx Coexpression,390
gene_set_query	83	NKX28	262.5	ARCHS4 Coexpression,59;GTEx Coexpression,466	CDKN2A
gene_set_query	84	STAT3	263.3	Literature ChIP-seq,15;ARCHS4 Coexpression,647;ENCODE ChIP-seq,37;Enrichr Queries,250;ReMap ChIP-seq,49;GTEx Coexpression,582	SLIT2,CLU
gene_set_query	85	SMAD3	267	Literature ChIP-seq,36;ARCHS4 Coexpression,837;Enrichr Queries,318;ReMap ChIP-seq,85;GTEx Coexpression,59	CLU
gene_set_query	86	IRX2	268	ARCHS4 Coexpression,490;Enrichr Queries,181;GTEx Coexpression,133	SLIT2
gene_set_query	87	DACH1	269	Literature ChIP-seq,95;ARCHS4 Coexpression,670;Enrichr Queries,42	SLIT2,CLU
gene_set_query	88	IRF4	270.2	ARCHS4 Coexpression,581;ENCODE ChIP-seq,85;Enrichr Queries,530;ReMap ChIP-seq,101;GTEx Coexpression,54
gene_set_query	89	NR1D1	272.3	ARCHS4 Coexpression,9;Enrichr Queries,260;GTEx Coexpression,548	CLU
gene_set_query	90	MEIS1	275	Literature ChIP-seq,6;ARCHS4 Coexpression,1169;Enrichr Queries,25;ReMap ChIP-seq,148;GTEx Coexpression,27	CDKN2A,SLIT2,CLU
gene_set_query	91	ZSCAN25	275.5	ARCHS4 Coexpression,468;GTEx Coexpression,83
gene_set_query	92	TLX3	282	ARCHS4 Coexpression,40;Enrichr Queries,6;GTEx Coexpression,800	CDKN2A,SLIT2
gene_set_query	93	NFATC1	283	ARCHS4 Coexpression,755;ENCODE ChIP-seq,95;Enrichr Queries,314;ReMap ChIP-seq,93;GTEx Coexpression,158	CLU
gene_set_query	94	HOXC13	283.3	ARCHS4 Coexpression,618;Enrichr Queries,183;GTEx Coexpression,49	CDKN2A
gene_set_query	95	POU4F2	285.3	ARCHS4 Coexpression,144;Enrichr Queries,142;ReMap ChIP-seq,163;GTEx Coexpression,692	SLIT2
gene_set_query	96	STAT1	285.8	Literature ChIP-seq,131;ARCHS4 Coexpression,701;ENCODE ChIP-seq,65;Enrichr Queries,262;ReMap ChIP-seq,99;GTEx Coexpression,457	CLU
gene_set_query	97	HOXD11	287	ARCHS4 Coexpression,56;Enrichr Queries,11;GTEx Coexpression,794	CDKN2A,SLIT2
gene_set_query	98	SALL1	288.5	Literature ChIP-seq,157;ARCHS4 Coexpression,504;Enrichr Queries,266;GTEx Coexpression,227	SLIT2
gene_set_query	99	CXXC5	288.5	ARCHS4 Coexpression,6;GTEx Coexpression,571	CLU
gene_set_query	100	ISL2	289.3	ARCHS4 Coexpression,16;Enrichr Queries,140;GTEx Coexpression,712	CDKN2A,SLIT2
gene_set_query	101	ZIC3	289.5	Literature ChIP-seq,145;ARCHS4 Coexpression,221;Enrichr Queries,325;GTEx Coexpression,467	SLIT2
gene_set_query	102	TLX1	291.3	ARCHS4 Coexpression,444;Enrichr Queries,126;GTEx Coexpression,304	CDKN2A
gene_set_query	103	BACH2	292.3	ARCHS4 Coexpression,293;Enrichr Queries,264;ReMap ChIP-seq,221;GTEx Coexpression,391	SLIT2
gene_set_query	104	HOXB9	293	ARCHS4 Coexpression,508;Enrichr Queries,244;GTEx Coexpression,127	SLIT2
gene_set_query	105	CUX1	293	Literature ChIP-seq,48;ARCHS4 Coexpression,357;ENCODE ChIP-seq,73;Enrichr Queries,638;ReMap ChIP-seq,24;GTEx Coexpression,618	CLU
gene_set_query	106	BCL6	295.6	Literature ChIP-seq,74;ARCHS4 Coexpression,592;Enrichr Queries,354;ReMap ChIP-seq,137;GTEx Coexpression,321	CLU
gene_set_query	107	NFE2	296.2	ARCHS4 Coexpression,318;ENCODE ChIP-seq,67;Enrichr Queries,492;ReMap ChIP-seq,55;GTEx Coexpression,549	CLU
gene_set_query	108	SP1	296.4	ARCHS4 Coexpression,426;ENCODE ChIP-seq,17;Enrichr Queries,622;ReMap ChIP-seq,66;GTEx Coexpression,351	CLU
gene_set_query	109	USF1	297	ARCHS4 Coexpression,186;ENCODE ChIP-seq,46;Enrichr Queries,704;ReMap ChIP-seq,152;GTEx Coexpression,397
gene_set_query	110	DBX1	297.3	ARCHS4 Coexpression,735;Enrichr Queries,148;GTEx Coexpression,9	CDKN2A,SLIT2
gene_set_query	111	TEAD4	297.5	Literature ChIP-seq,44;ARCHS4 Coexpression,338;ENCODE ChIP-seq,3;Enrichr Queries,1184;ReMap ChIP-seq,26;GTEx Coexpression,190	CDKN2A,CLU
gene_set_query	112	ZNF703	297.7	ARCHS4 Coexpression,29;Enrichr Queries,326;GTEx Coexpression,538	CDKN2A,CLU
gene_set_query	113	XBP1	298.5	ARCHS4 Coexpression,366;Enrichr Queries,436;ReMap ChIP-seq,208;GTEx Coexpression,184	CLU
gene_set_query	114	TFCP2L1	300.7	ARCHS4 Coexpression,462;Enrichr Queries,310;GTEx Coexpression,130	CLU
gene_set_query	115	HSFX1	302	ARCHS4 Coexpression,449;GTEx Coexpression,155
gene_set_query	116	CENPA	304.5	ARCHS4 Coexpression,397;GTEx Coexpression,212
gene_set_query	117	MYB	304.5	Literature ChIP-seq,121;ARCHS4 Coexpression,142;ENCODE ChIP-seq,110;Enrichr Queries,908;ReMap ChIP-seq,57;GTEx Coexpression,489
gene_set_query	118	IKZF2	304.7	ARCHS4 Coexpression,155;Enrichr Queries,528;GTEx Coexpression,231
gene_set_query	119	KLF14	305	ARCHS4 Coexpression,299;Enrichr Queries,311	SLIT2
gene_set_query	120	TBX2	306	ARCHS4 Coexpression,515;Enrichr Queries,384;GTEx Coexpression,19	SLIT2
gene_set_query	121	RARB	306.8	Literature ChIP-seq,94;ARCHS4 Coexpression,971;Enrichr Queries,158;GTEx Coexpression,4	SLIT2
gene_set_query	122	STAT5A	307.5	Literature ChIP-seq,110;ARCHS4 Coexpression,529;ENCODE ChIP-seq,100;Enrichr Queries,417;ReMap ChIP-seq,96;GTEx Coexpression,593	CLU
gene_set_query	123	GATA2	308.7	Literature ChIP-seq,22;ARCHS4 Coexpression,1253;ENCODE ChIP-seq,5;Enrichr Queries,377;ReMap ChIP-seq,192;GTEx Coexpression,3	CDKN2A,SLIT2,CLU
gene_set_query	124	ZNF415	309	ARCHS4 Coexpression,720;Enrichr Queries,108;GTEx Coexpression,99	SLIT2,CLU
gene_set_query	125	PRDM13	309.3	ARCHS4 Coexpression,44;Enrichr Queries,204;GTEx Coexpression,680	CDKN2A,SLIT2
gene_set_query	126	ZBTB32	309.3	ARCHS4 Coexpression,188;Enrichr Queries,508;GTEx Coexpression,232
gene_set_query	127	NFIL3	311	ARCHS4 Coexpression,337;Enrichr Queries,415;GTEx Coexpression,181	CLU
gene_set_query	128	RXRA	312.3	Literature ChIP-seq,93;ARCHS4 Coexpression,191;ENCODE ChIP-seq,109;Enrichr Queries,477;ReMap ChIP-seq,142;GTEx Coexpression,862	CLU
gene_set_query	129	FOXA2	313.7	Literature ChIP-seq,49;ARCHS4 Coexpression,358;ENCODE ChIP-seq,98;Enrichr Queries,147;ReMap ChIP-seq,38;GTEx Coexpression,1192	CLU
gene_set_query	130	NR2C2	314.6	ARCHS4 Coexpression,279;ENCODE ChIP-seq,97;Enrichr Queries,656;ReMap ChIP-seq,133;GTEx Coexpression,408
gene_set_query	131	MITF	314.8	Literature ChIP-seq,61;ARCHS4 Coexpression,856;Enrichr Queries,33;ReMap ChIP-seq,176;GTEx Coexpression,448	SLIT2,CLU
gene_set_query	132	MAFB	316.8	ARCHS4 Coexpression,633;Enrichr Queries,378;ReMap ChIP-seq,39;GTEx Coexpression,217	CLU
gene_set_query	133	GRHL2	317.2	Literature ChIP-seq,117;ARCHS4 Coexpression,323;Enrichr Queries,967;ReMap ChIP-seq,30;GTEx Coexpression,149	SLIT2
gene_set_query	134	PRDM12	318.7	ARCHS4 Coexpression,597;Enrichr Queries,249;GTEx Coexpression,110	SLIT2
gene_set_query	135	NHLH2	319.7	ARCHS4 Coexpression,521;Enrichr Queries,232;GTEx Coexpression,206	SLIT2
gene_set_query	136	CEBPB	319.8	Literature ChIP-seq,87;ARCHS4 Coexpression,726;ENCODE ChIP-seq,35;Enrichr Queries,226;ReMap ChIP-seq,167;GTEx Coexpression,678	CLU
gene_set_query	137	FOS	320.4	ARCHS4 Coexpression,66;ENCODE ChIP-seq,13;Enrichr Queries,422;ReMap ChIP-seq,33;GTEx Coexpression,1068	CLU
gene_set_query	138	SP2	320.6	ARCHS4 Coexpression,453;ENCODE ChIP-seq,53;Enrichr Queries,906;ReMap ChIP-seq,110;GTEx Coexpression,81
gene_set_query	139	HOXD10	320.7	ARCHS4 Coexpression,8;Enrichr Queries,55;GTEx Coexpression,899	CDKN2A,CLU
gene_set_query	140	CREB3L3	321	ARCHS4 Coexpression,304;Enrichr Queries,362;GTEx Coexpression,297	CLU
gene_set_query	141	VDR	321.2	Literature ChIP-seq,68;ARCHS4 Coexpression,491;Enrichr Queries,418;ReMap ChIP-seq,77;GTEx Coexpression,552	CLU
gene_set_query	142	ZNF157	321.3	ARCHS4 Coexpression,129;Enrichr Queries,693;GTEx Coexpression,142
gene_set_query	143	DZIP1	321.7	ARCHS4 Coexpression,222;Enrichr Queries,86;GTEx Coexpression,657	SLIT2,CLU
gene_set_query	144	HSF1	322	Literature ChIP-seq,18;ARCHS4 Coexpression,1286;ENCODE ChIP-seq,4;ReMap ChIP-seq,25;GTEx Coexpression,277	CLU
gene_set_query	145	BRF2	323.3	ARCHS4 Coexpression,617;ReMap ChIP-seq,266;GTEx Coexpression,87
gene_set_query	146	FOXM1	324.7	Literature ChIP-seq,38;ARCHS4 Coexpression,190;ENCODE ChIP-seq,91;Enrichr Queries,832;ReMap ChIP-seq,81;GTEx Coexpression,716	SLIT2
gene_set_query	147	BATF	325.4	ARCHS4 Coexpression,385;ENCODE ChIP-seq,11;Enrichr Queries,521;ReMap ChIP-seq,203;GTEx Coexpression,507	CLU
gene_set_query	148	EGR2	327.3	ARCHS4 Coexpression,530;Enrichr Queries,408;GTEx Coexpression,44	CLU
gene_set_query	149	MYBL2	327.7	Literature ChIP-seq,85;ARCHS4 Coexpression,706;ENCODE ChIP-seq,92;Enrichr Queries,694;ReMap ChIP-seq,135;GTEx Coexpression,254
gene_set_query	150	ATF6	329.7	ARCHS4 Coexpression,224;Enrichr Queries,574;GTEx Coexpression,191
gene_set_query	151	THAP7	331	ARCHS4 Coexpression,41;Enrichr Queries,647;GTEx Coexpression,305	CDKN2A
gene_set_query	152	IRX4	332	ARCHS4 Coexpression,478;Enrichr Queries,317;GTEx Coexpression,201	SLIT2
gene_set_query	153	ZNF704	333	ARCHS4 Coexpression,645;Enrichr Queries,214;GTEx Coexpression,140	SLIT2
gene_set_query	154	ZFPM2	333.7	ARCHS4 Coexpression,594;Enrichr Queries,36;GTEx Coexpression,371	SLIT2,CLU
gene_set_query	155	POU3F1	334.3	Literature ChIP-seq,32;ARCHS4 Coexpression,613;Enrichr Queries,146;GTEx Coexpression,546	SLIT2,CLU
gene_set_query	156	ZNF584	335	ARCHS4 Coexpression,380;Enrichr Queries,546;ReMap ChIP-seq,258;GTEx Coexpression,156
gene_set_query	157	GTF2B	335.3	ARCHS4 Coexpression,1061;ENCODE ChIP-seq,66;ReMap ChIP-seq,125;GTEx Coexpression,89
gene_set_query	158	ZBTB7C	335.3	ARCHS4 Coexpression,584;Enrichr Queries,69;GTEx Coexpression,353	SLIT2,CLU
gene_set_query	159	E2F1	335.7	Literature ChIP-seq,54;ARCHS4 Coexpression,520;ENCODE ChIP-seq,68;Enrichr Queries,834;ReMap ChIP-seq,45;GTEx Coexpression,493	CDKN2A,CLU
gene_set_query	160	ELF3	339.3	ARCHS4 Coexpression,443;Enrichr Queries,402;ReMap ChIP-seq,168;GTEx Coexpression,344	CLU
gene_set_query	161	SIX1	340.3	ARCHS4 Coexpression,391;Enrichr Queries,4;GTEx Coexpression,626	CDKN2A,SLIT2,CLU
gene_set_query	162	RARA	341.6	Literature ChIP-seq,31;ARCHS4 Coexpression,383;Enrichr Queries,851;ReMap ChIP-seq,28;GTEx Coexpression,415	CDKN2A,SLIT2
gene_set_query	163	CDX4	342.7	ARCHS4 Coexpression,118;Enrichr Queries,228;GTEx Coexpression,682	CDKN2A
gene_set_query	164	ZNF304	345.3	ARCHS4 Coexpression,616;Enrichr Queries,220;GTEx Coexpression,200	CLU
gene_set_query	165	DMRT1	347.8	Literature ChIP-seq,80;ARCHS4 Coexpression,348;Enrichr Queries,145;GTEx Coexpression,818	CDKN2A
gene_set_query	166	BHLHE40	349	ARCHS4 Coexpression,480;ENCODE ChIP-seq,54;ReMap ChIP-seq,64;GTEx Coexpression,798
gene_set_query	167	ASH1L	349.3	ARCHS4 Coexpression,100;Enrichr Queries,819;GTEx Coexpression,129
gene_set_query	168	GATAD2B	350.7	ARCHS4 Coexpression,334;Enrichr Queries,604;GTEx Coexpression,114
gene_set_query	169	SIX2	351.8	ARCHS4 Coexpression,17;Enrichr Queries,313;ReMap ChIP-seq,105;GTEx Coexpression,972	CDKN2A,SLIT2
gene_set_query	170	ELK1	352	Literature ChIP-seq,120;ARCHS4 Coexpression,1295;ENCODE ChIP-seq,33;ReMap ChIP-seq,67;GTEx Coexpression,245	CLU
gene_set_query	171	NR2F6	353.3	ARCHS4 Coexpression,525;Enrichr Queries,339;ReMap ChIP-seq,19;GTEx Coexpression,530	CLU
gene_set_query	172	PBX1	353.3	Literature ChIP-seq,69;ARCHS4 Coexpression,379;Enrichr Queries,50;GTEx Coexpression,915	SLIT2,CLU
gene_set_query	173	KDM2B	355	ARCHS4 Coexpression,373;GTEx Coexpression,337
gene_set_query	174	ZIC5	355	ARCHS4 Coexpression,141;Enrichr Queries,290;GTEx Coexpression,634	SLIT2
gene_set_query	175	ZKSCAN1	358	ARCHS4 Coexpression,364;ENCODE ChIP-seq,63;Enrichr Queries,672;ReMap ChIP-seq,128;GTEx Coexpression,563
gene_set_query	176	HOXA3	358.3	ARCHS4 Coexpression,3;Enrichr Queries,37;GTEx Coexpression,1035	CDKN2A,SLIT2
gene_set_query	177	PBX3	359.8	ARCHS4 Coexpression,258;ENCODE ChIP-seq,56;Enrichr Queries,245;ReMap ChIP-seq,177;GTEx Coexpression,1063	SLIT2
gene_set_query	178	KLF1	361.4	Literature ChIP-seq,106;ARCHS4 Coexpression,459;Enrichr Queries,513;ReMap ChIP-seq,123;GTEx Coexpression,606
gene_set_query	179	RELA	361.8	Literature ChIP-seq,105;ARCHS4 Coexpression,824;ENCODE ChIP-seq,69;Enrichr Queries,457;ReMap ChIP-seq,97;GTEx Coexpression,619	CLU
gene_set_query	180	SOX9	363.8	Literature ChIP-seq,84;ARCHS4 Coexpression,27;Enrichr Queries,85;ReMap ChIP-seq,198;GTEx Coexpression,1425	SLIT2,CLU
gene_set_query	181	PRDM2	365	ARCHS4 Coexpression,275;Enrichr Queries,716;GTEx Coexpression,104
gene_set_query	182	SP8	366.3	ARCHS4 Coexpression,797;Enrichr Queries,187;GTEx Coexpression,115	SLIT2
gene_set_query	183	ZMAT4	367.3	ARCHS4 Coexpression,498;Enrichr Queries,230;GTEx Coexpression,374	SLIT2
gene_set_query	184	ARID3C	367.5	ARCHS4 Coexpression,583;GTEx Coexpression,152
gene_set_query	185	IRF6	368.3	ARCHS4 Coexpression,549;Enrichr Queries,386;GTEx Coexpression,170	CLU
gene_set_query	186	DNTTIP1	369	ARCHS4 Coexpression,595;GTEx Coexpression,143
gene_set_query	187	TP53	370	Literature ChIP-seq,1;ARCHS4 Coexpression,458;Enrichr Queries,197;ReMap ChIP-seq,186;GTEx Coexpression,1008	CDKN2A,SLIT2
gene_set_query	188	CREB3	371	ARCHS4 Coexpression,347;Enrichr Queries,241;ReMap ChIP-seq,267;GTEx Coexpression,629	CLU
gene_set_query	189	BHLHE23	371	ARCHS4 Coexpression,310;GTEx Coexpression,432
gene_set_query	190	ZNF263	372	Literature ChIP-seq,158;ARCHS4 Coexpression,96;ENCODE ChIP-seq,76;Enrichr Queries,767;ReMap ChIP-seq,150;GTEx Coexpression,985
gene_set_query	191	RFX5	372.4	ARCHS4 Coexpression,587;ENCODE ChIP-seq,34;Enrichr Queries,524;ReMap ChIP-seq,63;GTEx Coexpression,654	CLU
gene_set_query	192	EPAS1	373.5	ARCHS4 Coexpression,1165;Enrichr Queries,281;ReMap ChIP-seq,22;GTEx Coexpression,26	CDKN2A,SLIT2,CLU
gene_set_query	193	E2F4	375.5	Literature ChIP-seq,64;ARCHS4 Coexpression,86;ENCODE ChIP-seq,15;Enrichr Queries,624;ReMap ChIP-seq,78;GTEx Coexpression,1386	CDKN2A
gene_set_query	194	FOXD4L3	375.7	ARCHS4 Coexpression,254;Enrichr Queries,124;GTEx Coexpression,749	SLIT2
gene_set_query	195	FOXJ1	376.7	ARCHS4 Coexpression,455;Enrichr Queries,332;GTEx Coexpression,343	CLU
gene_set_query	196	SMAD4	376.8	Literature ChIP-seq,67;ARCHS4 Coexpression,102;Enrichr Queries,779;ReMap ChIP-seq,272;GTEx Coexpression,664
gene_set_query	197	TET3	377	ARCHS4 Coexpression,151;ReMap ChIP-seq,296;GTEx Coexpression,684
gene_set_query	198	CREBZF	379	ARCHS4 Coexpression,266;Enrichr Queries,541;GTEx Coexpression,330
gene_set_query	199	IRX3	380	ARCHS4 Coexpression,473;Enrichr Queries,101;GTEx Coexpression,566	SLIT2,CLU
gene_set_query	200	EGR3	381.3	ARCHS4 Coexpression,192;Enrichr Queries,379;GTEx Coexpression,573	CLU
gene_set_query	201	ZXDA	381.3	ARCHS4 Coexpression,97;Enrichr Queries,885;GTEx Coexpression,162
gene_set_query	202	INSM2	381.7	ARCHS4 Coexpression,362;Enrichr Queries,461;GTEx Coexpression,322	SLIT2
gene_set_query	203	ALX1	382.3	ARCHS4 Coexpression,30;Enrichr Queries,174;GTEx Coexpression,943	CDKN2A,SLIT2
gene_set_query	204	CTCF	382.8	Literature ChIP-seq,25;ARCHS4 Coexpression,582;ENCODE ChIP-seq,1;Enrichr Queries,957;ReMap ChIP-seq,58;GTEx Coexpression,674	CDKN2A,SLIT2,CLU
gene_set_query	205	NFKB2	383.5	ARCHS4 Coexpression,625;Enrichr Queries,363;ReMap ChIP-seq,180;GTEx Coexpression,366	CLU
gene_set_query	206	TCF3	384.2	Literature ChIP-seq,23;ARCHS4 Coexpression,501;ENCODE ChIP-seq,86;Enrichr Queries,860;ReMap ChIP-seq,246;GTEx Coexpression,589	CDKN2A
gene_set_query	207	DMRTA1	384.7	ARCHS4 Coexpression,18;Enrichr Queries,88;GTEx Coexpression,1048	CDKN2A,SLIT2
gene_set_query	208	ATF3	385	Literature ChIP-seq,8;ARCHS4 Coexpression,873;ENCODE ChIP-seq,16;Enrichr Queries,445;ReMap ChIP-seq,44;GTEx Coexpression,924	CDKN2A,CLU
gene_set_query	209	EGR4	385.7	ARCHS4 Coexpression,53;Enrichr Queries,844;GTEx Coexpression,260	CLU
gene_set_query	210	FOXO1	385.8	Literature ChIP-seq,82;ARCHS4 Coexpression,1019;Enrichr Queries,321;ReMap ChIP-seq,211;GTEx Coexpression,296	CLU
gene_set_query	211	KLF6	387.3	ARCHS4 Coexpression,609;Enrichr Queries,322;ReMap ChIP-seq,169;GTEx Coexpression,449	CLU
gene_set_query	212	ZNF25	388.3	ARCHS4 Coexpression,482;Enrichr Queries,231;GTEx Coexpression,452	SLIT2
gene_set_query	213	CEBPE	388.7	ARCHS4 Coexpression,612;Enrichr Queries,494;GTEx Coexpression,60	CLU
gene_set_query	214	EN1	388.7	ARCHS4 Coexpression,630;Enrichr Queries,8;GTEx Coexpression,528	CDKN2A,SLIT2
gene_set_query	215	NR1H3	391.4	Literature ChIP-seq,133;ARCHS4 Coexpression,374;Enrichr Queries,478;ReMap ChIP-seq,139;GTEx Coexpression,833	CLU
gene_set_query	216	IKZF1	391.8	Literature ChIP-seq,152;ARCHS4 Coexpression,846;ENCODE ChIP-seq,32;Enrichr Queries,817;ReMap ChIP-seq,88;GTEx Coexpression,416	CDKN2A
gene_set_query	217	NCOA3	392.5	ARCHS4 Coexpression,1157;Enrichr Queries,203;ReMap ChIP-seq,165;GTEx Coexpression,45	CLU
gene_set_query	218	NKX61	393	ARCHS4 Coexpression,761;GTEx Coexpression,25	SLIT2
gene_set_query	219	FOXA1	393.2	Literature ChIP-seq,72;ARCHS4 Coexpression,565;ENCODE ChIP-seq,51;Enrichr Queries,269;ReMap ChIP-seq,188;GTEx Coexpression,1214	CLU
gene_set_query	220	ASCL3	394	ARCHS4 Coexpression,92;Enrichr Queries,949;GTEx Coexpression,141
gene_set_query	221	PAX3	394.3	ARCHS4 Coexpression,219;Enrichr Queries,306;GTEx Coexpression,658	SLIT2
gene_set_query	222	GTF2I	395	ARCHS4 Coexpression,395
gene_set_query	223	ZSCAN5C	395	ARCHS4 Coexpression,674;Enrichr Queries,449;GTEx Coexpression,62	SLIT2
gene_set_query	224	HOXB3	398	ARCHS4 Coexpression,571;Enrichr Queries,206;GTEx Coexpression,417	CDKN2A
gene_set_query	225	DLX3	398	ARCHS4 Coexpression,105;Enrichr Queries,1007;GTEx Coexpression,82
gene_set_query	226	ZNF213	398.7	ARCHS4 Coexpression,122;Enrichr Queries,682;GTEx Coexpression,392
gene_set_query	227	ARNT	399.2	Literature ChIP-seq,114;ARCHS4 Coexpression,136;Enrichr Queries,1211;ReMap ChIP-seq,146;GTEx Coexpression,389
gene_set_query	228	PLAGL2	399.3	ARCHS4 Coexpression,351;Enrichr Queries,527;GTEx Coexpression,320
gene_set_query	229	FOXE1	400	ARCHS4 Coexpression,749;Enrichr Queries,253;GTEx Coexpression,198	SLIT2
gene_set_query	230	ZNF2	402	ARCHS4 Coexpression,98;Enrichr Queries,706
gene_set_query	231	EMX2	403.7	ARCHS4 Coexpression,127;Enrichr Queries,90;GTEx Coexpression,994	SLIT2,CLU
gene_set_query	232	POU4F1	405	ARCHS4 Coexpression,159;Enrichr Queries,31;GTEx Coexpression,1025	CDKN2A,SLIT2
gene_set_query	233	HHEX	406.3	ARCHS4 Coexpression,972;Enrichr Queries,396;ReMap ChIP-seq,193;GTEx Coexpression,64	CLU
gene_set_query	234	HES7	406.7	ARCHS4 Coexpression,178;Enrichr Queries,340;GTEx Coexpression,702	CLU
gene_set_query	235	TRAFD1	407	ARCHS4 Coexpression,80;Enrichr Queries,782;GTEx Coexpression,359
gene_set_query	236	FEZF1	408.7	ARCHS4 Coexpression,46;Enrichr Queries,193;GTEx Coexpression,987	SLIT2
gene_set_query	237	ZNF750	409	ARCHS4 Coexpression,421;Enrichr Queries,1045;ReMap ChIP-seq,48;GTEx Coexpression,122
gene_set_query	238	HNF4G	409.2	ARCHS4 Coexpression,413;ENCODE ChIP-seq,111;Enrichr Queries,348;ReMap ChIP-seq,36;GTEx Coexpression,1138	SLIT2,CLU
gene_set_query	239	SREBF2	410	Literature ChIP-seq,118;ARCHS4 Coexpression,1334;ENCODE ChIP-seq,114;Enrichr Queries,463;ReMap ChIP-seq,224;GTEx Coexpression,207	CLU
gene_set_query	240	TSC22D1	411.3	ARCHS4 Coexpression,21;Enrichr Queries,305;GTEx Coexpression,908	CLU
gene_set_query	241	JDP2	412.3	ARCHS4 Coexpression,627;Enrichr Queries,347;GTEx Coexpression,263	CLU
gene_set_query	242	FLI1	414.7	Literature ChIP-seq,60;ARCHS4 Coexpression,153;ENCODE ChIP-seq,74;Enrichr Queries,1098;ReMap ChIP-seq,65;GTEx Coexpression,1038
gene_set_query	243	EBF1	416	ARCHS4 Coexpression,160;ENCODE ChIP-seq,44;Enrichr Queries,219;ReMap ChIP-seq,98;GTEx Coexpression,1559	SLIT2
gene_set_query	244	GSC	416.3	ARCHS4 Coexpression,95;Enrichr Queries,128;GTEx Coexpression,1026	SLIT2
gene_set_query	245	ZBTB16	417.5	ARCHS4 Coexpression,298;Enrichr Queries,192;ReMap ChIP-seq,275;GTEx Coexpression,905	CLU
gene_set_query	246	ZNF608	417.7	ARCHS4 Coexpression,342;Enrichr Queries,212;GTEx Coexpression,699	SLIT2
gene_set_query	247	ETV1	417.8	ARCHS4 Coexpression,1417;Enrichr Queries,92;ReMap ChIP-seq,94;GTEx Coexpression,68	SLIT2,CLU
gene_set_query	248	ZNF534	418	ARCHS4 Coexpression,237;GTEx Coexpression,599
gene_set_query	249	TCF7	418.8	Literature ChIP-seq,99;ARCHS4 Coexpression,980;Enrichr Queries,476;ReMap ChIP-seq,220;GTEx Coexpression,319	CLU
gene_set_query	250	CBX2	418.8	ARCHS4 Coexpression,807;ENCODE ChIP-seq,83;Enrichr Queries,794;ReMap ChIP-seq,264;GTEx Coexpression,146
gene_set_query	251	ZNF274	420.2	Literature ChIP-seq,146;ARCHS4 Coexpression,481;ENCODE ChIP-seq,105;Enrichr Queries,698;ReMap ChIP-seq,234;GTEx Coexpression,857
gene_set_query	252	MNT	420.5	ARCHS4 Coexpression,608;Enrichr Queries,742;ReMap ChIP-seq,256;GTEx Coexpression,76
gene_set_query	253	LIN28B	420.7	ARCHS4 Coexpression,176;Enrichr Queries,270;GTEx Coexpression,816	SLIT2
gene_set_query	254	TBP	420.8	Literature ChIP-seq,17;ARCHS4 Coexpression,1342;ENCODE ChIP-seq,30;ReMap ChIP-seq,62;GTEx Coexpression,653	SLIT2,CLU
gene_set_query	255	NFYA	421.6	ARCHS4 Coexpression,479;ENCODE ChIP-seq,61;Enrichr Queries,1001;ReMap ChIP-seq,231;GTEx Coexpression,336
gene_set_query	256	RUNX3	422.2	ARCHS4 Coexpression,638;ENCODE ChIP-seq,90;Enrichr Queries,566;ReMap ChIP-seq,215;GTEx Coexpression,602
gene_set_query	257	SOX13	422.5	ARCHS4 Coexpression,327;Enrichr Queries,375;ReMap ChIP-seq,27;GTEx Coexpression,961	CLU
gene_set_query	258	NR4A3	424.3	ARCHS4 Coexpression,287;Enrichr Queries,353;GTEx Coexpression,633	CLU
gene_set_query	259	IRF9	424.8	ARCHS4 Coexpression,253;Enrichr Queries,127;ReMap ChIP-seq,254;GTEx Coexpression,1065	CLU
gene_set_query	260	YY1	425.5	Literature ChIP-seq,101;ARCHS4 Coexpression,771;ENCODE ChIP-seq,18;Enrichr Queries,511;ReMap ChIP-seq,56;GTEx Coexpression,1096	CDKN2A
gene_set_query	261	PAX5	425.6	ARCHS4 Coexpression,514;ENCODE ChIP-seq,52;Enrichr Queries,971;ReMap ChIP-seq,60;GTEx Coexpression,531
gene_set_query	262	SMAD1	426.4	Literature ChIP-seq,137;ARCHS4 Coexpression,908;Enrichr Queries,303;ReMap ChIP-seq,129;GTEx Coexpression,655	CLU
gene_set_query	263	HOXB7	426.4	Literature ChIP-seq,76;ARCHS4 Coexpression,819;Enrichr Queries,371;ReMap ChIP-seq,292;GTEx Coexpression,574	CDKN2A
gene_set_query	264	IRX5	426.7	ARCHS4 Coexpression,418;Enrichr Queries,387;GTEx Coexpression,475	SLIT2
gene_set_query	265	TFAP2B	427.3	ARCHS4 Coexpression,477;Enrichr Queries,178;GTEx Coexpression,627	SLIT2
gene_set_query	266	HNF1A	427.3	ARCHS4 Coexpression,663;Enrichr Queries,334;GTEx Coexpression,285	CDKN2A
gene_set_query	267	PLSCR1	427.5	ARCHS4 Coexpression,588;GTEx Coexpression,267
gene_set_query	268	MEF2A	427.8	Literature ChIP-seq,123;ARCHS4 Coexpression,1032;ENCODE ChIP-seq,106;Enrichr Queries,1033;ReMap ChIP-seq,222;GTEx Coexpression,51
gene_set_query	269	PURB	428	ARCHS4 Coexpression,252;GTEx Coexpression,604
gene_set_query	270	JUND	429.2	Literature ChIP-seq,40;ARCHS4 Coexpression,1020;ENCODE ChIP-seq,2;Enrichr Queries,285;ReMap ChIP-seq,37;GTEx Coexpression,1191	CLU
gene_set_query	271	IRF1	430	Literature ChIP-seq,143;ARCHS4 Coexpression,409;ENCODE ChIP-seq,38;Enrichr Queries,1308;ReMap ChIP-seq,174;GTEx Coexpression,508
gene_set_query	272	ZNF217	430.2	Literature ChIP-seq,97;ARCHS4 Coexpression,486;ENCODE ChIP-seq,94;Enrichr Queries,1263;ReMap ChIP-seq,276;GTEx Coexpression,365
gene_set_query	273	PAX1	432	ARCHS4 Coexpression,1045;Enrichr Queries,115;GTEx Coexpression,136	SLIT2
gene_set_query	274	ASCL5	432.5	ARCHS4 Coexpression,737;GTEx Coexpression,128
gene_set_query	275	ZBED5	432.5	ARCHS4 Coexpression,241;GTEx Coexpression,624
gene_set_query	276	NR1H4	432.7	ARCHS4 Coexpression,560;Enrichr Queries,297;GTEx Coexpression,441	CLU
gene_set_query	277	PDX1	434.2	Literature ChIP-seq,135;ARCHS4 Coexpression,208;Enrichr Queries,1383;ReMap ChIP-seq,46;GTEx Coexpression,399	CLU
gene_set_query	278	RELB	434.5	ARCHS4 Coexpression,368;Enrichr Queries,398;ReMap ChIP-seq,161;GTEx Coexpression,811	CLU
gene_set_query	279	CENPX	435	GTEx Coexpression,435
gene_set_query	280	HOXB2	436.7	ARCHS4 Coexpression,519;Enrichr Queries,288;GTEx Coexpression,503	SLIT2
gene_set_query	281	MEF2C	437	ARCHS4 Coexpression,1009;ENCODE ChIP-seq,117;Enrichr Queries,17;ReMap ChIP-seq,216;GTEx Coexpression,826	SLIT2,CLU
gene_set_query	282	CHCHD3	438	ARCHS4 Coexpression,563;GTEx Coexpression,313
gene_set_query	283	ZNF175	438.3	ARCHS4 Coexpression,1135;Enrichr Queries,382;ReMap ChIP-seq,197;GTEx Coexpression,39	CLU
gene_set_query	284	RARG	438.5	Literature ChIP-seq,142;ARCHS4 Coexpression,566;Enrichr Queries,941;GTEx Coexpression,105
gene_set_query	285	UBP1	439.7	ARCHS4 Coexpression,452;Enrichr Queries,741;GTEx Coexpression,126
gene_set_query	286	RFX3	440	ARCHS4 Coexpression,503;Enrichr Queries,726;GTEx Coexpression,91
gene_set_query	287	ZNF318	441.5	ARCHS4 Coexpression,91;Enrichr Queries,570;ReMap ChIP-seq,278;GTEx Coexpression,827
gene_set_query	288	BORCS8MEF2B	442	ARCHS4 Coexpression,442
gene_set_query	289	HMG20B	443.3	ARCHS4 Coexpression,375;Enrichr Queries,711;GTEx Coexpression,244
gene_set_query	290	ZNF888	444	GTEx Coexpression,444
gene_set_query	291	SOX21	444	ARCHS4 Coexpression,694;Enrichr Queries,286;GTEx Coexpression,352	CLU
gene_set_query	292	ETV6	445	ARCHS4 Coexpression,291;Enrichr Queries,827;ReMap ChIP-seq,202;GTEx Coexpression,460
gene_set_query	293	GLIS3	446	ARCHS4 Coexpression,13;Enrichr Queries,71;GTEx Coexpression,1254	SLIT2,CLU
gene_set_query	294	ZNF596	446.7	ARCHS4 Coexpression,446;Enrichr Queries,468;GTEx Coexpression,426	CLU
gene_set_query	295	ZFY	447.3	ARCHS4 Coexpression,55;Enrichr Queries,125;GTEx Coexpression,1162	CDKN2A,CLU
gene_set_query	296	CEBPZ	448.4	ARCHS4 Coexpression,369;ENCODE ChIP-seq,108;Enrichr Queries,717;ReMap ChIP-seq,243;GTEx Coexpression,805
gene_set_query	297	ARID3A	448.8	ARCHS4 Coexpression,424;ENCODE ChIP-seq,64;Enrichr Queries,1038;ReMap ChIP-seq,118;GTEx Coexpression,600
gene_set_query	298	NANOGP8	450	ARCHS4 Coexpression,445;GTEx Coexpression,455
gene_set_query	299	NR0B1	450.8	Literature ChIP-seq,28;ARCHS4 Coexpression,248;Enrichr Queries,1;GTEx Coexpression,1526	CDKN2A,SLIT2,CLU
gene_set_query	300	CEBPA	451.4	Literature ChIP-seq,73;ARCHS4 Coexpression,1106;Enrichr Queries,416;ReMap ChIP-seq,149;GTEx Coexpression,513	CLU
gene_set_query	301	MAF	451.5	ARCHS4 Coexpression,1429;Enrichr Queries,43;ReMap ChIP-seq,69;GTEx Coexpression,265	SLIT2,CLU
gene_set_query	302	OLIG3	452	ARCHS4 Coexpression,485;Enrichr Queries,141;GTEx Coexpression,730	SLIT2
gene_set_query	303	TAL1	452.3	Literature ChIP-seq,79;ARCHS4 Coexpression,1311;ENCODE ChIP-seq,57;Enrichr Queries,432;ReMap ChIP-seq,51;GTEx Coexpression,784	CLU
gene_set_query	304	ATF2	454.6	ARCHS4 Coexpression,1028;ENCODE ChIP-seq,23;Enrichr Queries,801;ReMap ChIP-seq,132;GTEx Coexpression,289	CLU
gene_set_query	305	MEIS2	454.8	ARCHS4 Coexpression,77;Enrichr Queries,76;ReMap ChIP-seq,277;GTEx Coexpression,1389	SLIT2,CLU
gene_set_query	306	ZNF467	455	ARCHS4 Coexpression,394;Enrichr Queries,251;GTEx Coexpression,720	CLU
gene_set_query	307	ZNF341	455.3	ARCHS4 Coexpression,370;Enrichr Queries,601;GTEx Coexpression,395
gene_set_query	308	ZBTB49	455.5	ARCHS4 Coexpression,876;GTEx Coexpression,35	CDKN2A
gene_set_query	309	POU2F1	455.5	ARCHS4 Coexpression,730;Enrichr Queries,812;ReMap ChIP-seq,29;GTEx Coexpression,251	CLU
gene_set_query	310	THYN1	456	ARCHS4 Coexpression,659;GTEx Coexpression,253
gene_set_query	311	CSRNP1	456.5	ARCHS4 Coexpression,101;GTEx Coexpression,812
gene_set_query	312	NHLH1	457.7	ARCHS4 Coexpression,169;Enrichr Queries,1118;GTEx Coexpression,86
gene_set_query	313	AKAP8	459.3	ARCHS4 Coexpression,518;Enrichr Queries,549;GTEx Coexpression,311
gene_set_query	314	MEF2B	459.5	ARCHS4 Coexpression,124;Enrichr Queries,894;ReMap ChIP-seq,72;GTEx Coexpression,748
gene_set_query	315	SOX2	460.2	Literature ChIP-seq,14;ARCHS4 Coexpression,716;Enrichr Queries,54;ReMap ChIP-seq,3;GTEx Coexpression,1514	CDKN2A,SLIT2,CLU
gene_set_query	316	NKX24	462	ARCHS4 Coexpression,54;GTEx Coexpression,870	CDKN2A
gene_set_query	317	GATA6	462.6	Literature ChIP-seq,71;ARCHS4 Coexpression,535;Enrichr Queries,80;ReMap ChIP-seq,20;GTEx Coexpression,1607	SLIT2,CLU
gene_set_query	318	RUNX2	462.8	Literature ChIP-seq,51;ARCHS4 Coexpression,803;Enrichr Queries,67;ReMap ChIP-seq,155;GTEx Coexpression,1238	SLIT2,CLU
gene_set_query	319	ATF5	463	ARCHS4 Coexpression,747;Enrichr Queries,364;GTEx Coexpression,278	CLU
gene_set_query	320	SATB1	463.5	ARCHS4 Coexpression,303;Enrichr Queries,472;ReMap ChIP-seq,284;GTEx Coexpression,795	CLU
gene_set_query	321	ZNF541	464.7	ARCHS4 Coexpression,762;Enrichr Queries,358;GTEx Coexpression,274	CDKN2A
gene_set_query	322	ZNF417	465	ARCHS4 Coexpression,203;Enrichr Queries,1058;GTEx Coexpression,134
gene_set_query	323	TFDP1	465.5	ARCHS4 Coexpression,202;Enrichr Queries,723;ReMap ChIP-seq,228;GTEx Coexpression,709
gene_set_query	324	POU5F1	466.4	Literature ChIP-seq,12;ARCHS4 Coexpression,476;Enrichr Queries,909;ReMap ChIP-seq,54;GTEx Coexpression,881	SLIT2
gene_set_query	325	ZNF286B	467.5	ARCHS4 Coexpression,860;GTEx Coexpression,75
gene_set_query	326	RXRG	468	ARCHS4 Coexpression,596;Enrichr Queries,320;GTEx Coexpression,488	CLU
gene_set_query	327	GRHL3	468.3	ARCHS4 Coexpression,211;Enrichr Queries,406;GTEx Coexpression,788	CLU
gene_set_query	328	ETS2	468.8	Literature ChIP-seq,148;ARCHS4 Coexpression,780;Enrichr Queries,333;GTEx Coexpression,614	CLU
gene_set_query	329	ISX	469.3	ARCHS4 Coexpression,736;Enrichr Queries,582;GTEx Coexpression,90
gene_set_query	330	TFE3	470	ARCHS4 Coexpression,251;Enrichr Queries,517;GTEx Coexpression,642
gene_set_query	331	EOMES	470.8	Literature ChIP-seq,21;ARCHS4 Coexpression,652;Enrichr Queries,865;ReMap ChIP-seq,244;GTEx Coexpression,572	CDKN2A
gene_set_query	332	ZNF790	471.3	ARCHS4 Coexpression,756;Enrichr Queries,480;GTEx Coexpression,178	CLU
gene_set_query	333	GLI3	472.3	ARCHS4 Coexpression,461;Enrichr Queries,15;GTEx Coexpression,941	SLIT2,CLU
gene_set_query	334	ZNF598	475	ARCHS4 Coexpression,540;Enrichr Queries,787;GTEx Coexpression,98
gene_set_query	335	BNC1	475.3	ARCHS4 Coexpression,725;Enrichr Queries,247;GTEx Coexpression,454	SLIT2
gene_set_query	336	ZNF337	476	ARCHS4 Coexpression,415;Enrichr Queries,600;GTEx Coexpression,413
gene_set_query	337	E2F7	476.4	Literature ChIP-seq,160;ARCHS4 Coexpression,1014;Enrichr Queries,842;ReMap ChIP-seq,250;GTEx Coexpression,116
gene_set_query	338	GFI1B	477.2	Literature ChIP-seq,91;ARCHS4 Coexpression,1407;Enrichr Queries,488;ReMap ChIP-seq,134;GTEx Coexpression,266	CLU
gene_set_query	339	FOXF1	477.3	ARCHS4 Coexpression,1331;Enrichr Queries,73;GTEx Coexpression,28	SLIT2,CLU
gene_set_query	340	ELK4	477.8	ARCHS4 Coexpression,1037;ENCODE ChIP-seq,26;Enrichr Queries,623;ReMap ChIP-seq,16;GTEx Coexpression,687	CDKN2A
gene_set_query	341	MSX2	478.3	ARCHS4 Coexpression,511;Enrichr Queries,96;GTEx Coexpression,828	SLIT2,CLU
gene_set_query	342	PREB	480	ARCHS4 Coexpression,165;Enrichr Queries,590;GTEx Coexpression,685
gene_set_query	343	YBX3	480	ARCHS4 Coexpression,131;GTEx Coexpression,829
gene_set_query	344	HOXB13	480.3	ARCHS4 Coexpression,88;Enrichr Queries,14;ReMap ChIP-seq,247;GTEx Coexpression,1572	CDKN2A,CLU
gene_set_query	345	FOXK1	480.8	ARCHS4 Coexpression,809;Enrichr Queries,516;ReMap ChIP-seq,15;GTEx Coexpression,583	SLIT2
gene_set_query	346	ETV3L	481.3	ARCHS4 Coexpression,343;Enrichr Queries,898;GTEx Coexpression,203
gene_set_query	347	TP73	483	ARCHS4 Coexpression,276;Enrichr Queries,263;GTEx Coexpression,910	CDKN2A
gene_set_query	348	ZNF878	483	ARCHS4 Coexpression,234;GTEx Coexpression,732
gene_set_query	349	DBP	485	ARCHS4 Coexpression,727;Enrichr Queries,267;GTEx Coexpression,461	CLU
gene_set_query	350	PRDM1	487	ARCHS4 Coexpression,786;ENCODE ChIP-seq,93;Enrichr Queries,1139;ReMap ChIP-seq,14;GTEx Coexpression,403	SLIT2
gene_set_query	351	SRY	487.3	Literature ChIP-seq,47;ARCHS4 Coexpression,400;Enrichr Queries,1338;GTEx Coexpression,164	CLU
gene_set_query	352	ZNF205	488	ARCHS4 Coexpression,407;Enrichr Queries,874;GTEx Coexpression,183
gene_set_query	353	ZNF724	488	ARCHS4 Coexpression,553;GTEx Coexpression,423
gene_set_query	354	SREBF1	488.8	Literature ChIP-seq,129;ARCHS4 Coexpression,732;ENCODE ChIP-seq,101;Enrichr Queries,437;ReMap ChIP-seq,153;GTEx Coexpression,1381	CLU
gene_set_query	355	NKX22	489	ARCHS4 Coexpression,62;GTEx Coexpression,916	CLU
gene_set_query	356	ZEB1	489.6	ARCHS4 Coexpression,545;ENCODE ChIP-seq,107;Enrichr Queries,77;ReMap ChIP-seq,114;GTEx Coexpression,1605	SLIT2,CLU
gene_set_query	357	RFX2	490.8	ARCHS4 Coexpression,261;Enrichr Queries,404;ReMap ChIP-seq,11;GTEx Coexpression,1287	CDKN2A,CLU
gene_set_query	358	FOXP1	491.8	Literature ChIP-seq,55;ARCHS4 Coexpression,1004;Enrichr Queries,1037;ReMap ChIP-seq,113;GTEx Coexpression,250	CLU
gene_set_query	359	ZFP30	492.7	ARCHS4 Coexpression,99;Enrichr Queries,985;GTEx Coexpression,394
gene_set_query	360	PBX2	492.8	ARCHS4 Coexpression,390;Enrichr Queries,649;ReMap ChIP-seq,100;GTEx Coexpression,832
gene_set_query	361	FOXG1	494	ARCHS4 Coexpression,854;Enrichr Queries,47;GTEx Coexpression,581	SLIT2,CLU
gene_set_query	362	PLAG1	495	ARCHS4 Coexpression,1256;Enrichr Queries,196;GTEx Coexpression,33	CDKN2A,SLIT2
gene_set_query	363	ZNF652	496.3	Literature ChIP-seq,155;ARCHS4 Coexpression,474;Enrichr Queries,977;GTEx Coexpression,379
gene_set_query	364	OTP	497	ARCHS4 Coexpression,269;Enrichr Queries,132;GTEx Coexpression,1090	SLIT2
gene_set_query	365	ZNF391	498.3	ARCHS4 Coexpression,1147;Enrichr Queries,298;GTEx Coexpression,50	SLIT2
gene_set_query	366	ZNF705E	498.5	ARCHS4 Coexpression,650;GTEx Coexpression,347
gene_set_query	367	KDM2A	498.5	ARCHS4 Coexpression,956;GTEx Coexpression,41
gene_set_query	368	ZNF317	498.7	ARCHS4 Coexpression,301;Enrichr Queries,1003;GTEx Coexpression,192
gene_set_query	369	RHOXF1	499	ARCHS4 Coexpression,672;Enrichr Queries,484;GTEx Coexpression,341	CDKN2A
gene_set_query	370	ZHX1	500.5	ARCHS4 Coexpression,179;Enrichr Queries,664;ReMap ChIP-seq,102;GTEx Coexpression,1057
gene_set_query	371	ESR1	500.7	Literature ChIP-seq,3;ARCHS4 Coexpression,1007;ENCODE ChIP-seq,112;Enrichr Queries,74;ReMap ChIP-seq,218;GTEx Coexpression,1590	CDKN2A,SLIT2,CLU
gene_set_query	372	NR2E1	501	ARCHS4 Coexpression,5;Enrichr Queries,159;GTEx Coexpression,1339	SLIT2,CLU
gene_set_query	373	TCF20	501.3	ARCHS4 Coexpression,547;Enrichr Queries,720;GTEx Coexpression,237
gene_set_query	374	LBX2	501.3	ARCHS4 Coexpression,496;Enrichr Queries,414;GTEx Coexpression,594	CDKN2A
gene_set_query	375	MYCL	501.5	ARCHS4 Coexpression,569;GTEx Coexpression,434
gene_set_query	376	ARNTL2	502.7	ARCHS4 Coexpression,381;Enrichr Queries,391;GTEx Coexpression,736	CLU
gene_set_query	377	ZNF821	503	ARCHS4 Coexpression,284;Enrichr Queries,580;GTEx Coexpression,645
gene_set_query	378	GTF3A	504	ARCHS4 Coexpression,111;Enrichr Queries,736;GTEx Coexpression,665
gene_set_query	379	IRX1	504.3	ARCHS4 Coexpression,559;Enrichr Queries,105;GTEx Coexpression,849	SLIT2,CLU
gene_set_query	380	ZNF732	505	ARCHS4 Coexpression,707;GTEx Coexpression,303
gene_set_query	381	ZNF648	506.3	ARCHS4 Coexpression,960;Enrichr Queries,486;GTEx Coexpression,73	SLIT2
gene_set_query	382	TCF4	508	Literature ChIP-seq,62;ARCHS4 Coexpression,973;Enrichr Queries,82;ReMap ChIP-seq,273;GTEx Coexpression,1150	SLIT2,CLU
gene_set_query	383	FERD3L	508.3	ARCHS4 Coexpression,38;Enrichr Queries,121;GTEx Coexpression,1366	SLIT2
gene_set_query	384	RAG1	508.7	ARCHS4 Coexpression,76;Enrichr Queries,710;GTEx Coexpression,740
gene_set_query	385	ZBTB39	509.7	ARCHS4 Coexpression,243;Enrichr Queries,745;GTEx Coexpression,541
gene_set_query	386	ZNF398	511	ARCHS4 Coexpression,537;Enrichr Queries,756;GTEx Coexpression,240
gene_set_query	387	NFKB1	511.8	ARCHS4 Coexpression,729;Enrichr Queries,629;ReMap ChIP-seq,103;GTEx Coexpression,586
gene_set_query	388	ZNF248	512.7	ARCHS4 Coexpression,112;Enrichr Queries,1154;GTEx Coexpression,272
gene_set_query	389	ZNF804A	513	ARCHS4 Coexpression,350;Enrichr Queries,465;GTEx Coexpression,724	SLIT2
gene_set_query	390	CSRNP3	513.5	ARCHS4 Coexpression,667;GTEx Coexpression,360
gene_set_query	391	ESRRA	513.6	ARCHS4 Coexpression,1033;ENCODE ChIP-seq,104;Enrichr Queries,586;ReMap ChIP-seq,164;GTEx Coexpression,681
gene_set_query	392	BATF3	515	ARCHS4 Coexpression,196;Enrichr Queries,1025;GTEx Coexpression,324
gene_set_query	393	SMAD9	515	ARCHS4 Coexpression,1044;Enrichr Queries,22;GTEx Coexpression,479	SLIT2,CLU
gene_set_query	394	PAX8	515.8	ARCHS4 Coexpression,934;Enrichr Queries,473;ReMap ChIP-seq,141;GTEx Coexpression,515	CDKN2A
gene_set_query	395	GFI1	516	ARCHS4 Coexpression,204;Enrichr Queries,589;GTEx Coexpression,755
gene_set_query	396	AHRR	516	ARCHS4 Coexpression,611;GTEx Coexpression,421
gene_set_query	397	SETDB1	517.8	Literature ChIP-seq,37;ARCHS4 Coexpression,791;ENCODE ChIP-seq,42;Enrichr Queries,990;ReMap ChIP-seq,205;GTEx Coexpression,1042	CLU
gene_set_query	398	HOXA13	518.3	ARCHS4 Coexpression,376;Enrichr Queries,167;GTEx Coexpression,1012	CDKN2A
gene_set_query	399	RFX1	518.5	ARCHS4 Coexpression,267;Enrichr Queries,651;ReMap ChIP-seq,182;GTEx Coexpression,974
gene_set_query	400	NR4A2	519.3	Literature ChIP-seq,151;ARCHS4 Coexpression,398;Enrichr Queries,431;GTEx Coexpression,1097	CLU
gene_set_query	401	ZNF850	520	ARCHS4 Coexpression,869;GTEx Coexpression,171
gene_set_query	402	MYOG	520	ARCHS4 Coexpression,687;ENCODE ChIP-seq,41;Enrichr Queries,875;GTEx Coexpression,477
gene_set_query	403	PITX2	522	ARCHS4 Coexpression,703;Enrichr Queries,95;GTEx Coexpression,768	SLIT2,CLU
gene_set_query	404	PHF21A	522.7	ARCHS4 Coexpression,601;Enrichr Queries,768;GTEx Coexpression,199
gene_set_query	405	NEUROD1	525.8	ARCHS4 Coexpression,692;Enrichr Queries,1114;ReMap ChIP-seq,83;GTEx Coexpression,214
gene_set_query	406	OVOL2	526.3	ARCHS4 Coexpression,239;Enrichr Queries,1091;ReMap ChIP-seq,295;GTEx Coexpression,480
gene_set_query	407	NR2F1	526.8	ARCHS4 Coexpression,995;Enrichr Queries,59;ReMap ChIP-seq,181;GTEx Coexpression,872	SLIT2,CLU
gene_set_query	408	MESP2	527	ARCHS4 Coexpression,883;Enrichr Queries,643;GTEx Coexpression,55
gene_set_query	409	ZNF581	527.3	ARCHS4 Coexpression,120;Enrichr Queries,1391;GTEx Coexpression,71
gene_set_query	410	ZNF385D	527.3	ARCHS4 Coexpression,957;Enrichr Queries,493;GTEx Coexpression,132	SLIT2
gene_set_query	411	NEUROG2	527.3	ARCHS4 Coexpression,987;Enrichr Queries,137;GTEx Coexpression,458	SLIT2
gene_set_query	412	CASZ1	528	ARCHS4 Coexpression,456;Enrichr Queries,830;GTEx Coexpression,298
gene_set_query	413	ZFP3	528	ARCHS4 Coexpression,255;Enrichr Queries,383;GTEx Coexpression,946	CLU
gene_set_query	414	BCL11A	528	ARCHS4 Coexpression,1155;ENCODE ChIP-seq,103;Enrichr Queries,888;ReMap ChIP-seq,112;GTEx Coexpression,382
gene_set_query	415	ZNF319	528.3	ARCHS4 Coexpression,964;Enrichr Queries,542;GTEx Coexpression,79
gene_set_query	416	HMX2	529	ARCHS4 Coexpression,748;Enrichr Queries,122;GTEx Coexpression,717	SLIT2
gene_set_query	417	FOXO3	529	Literature ChIP-seq,83;ARCHS4 Coexpression,438;Enrichr Queries,1011;GTEx Coexpression,584
gene_set_query	418	MYRFL	529.5	ARCHS4 Coexpression,125;GTEx Coexpression,934
gene_set_query	419	ZBTB46	530.3	ARCHS4 Coexpression,74;Enrichr Queries,657;GTEx Coexpression,860
gene_set_query	420	ATF7	531.3	ARCHS4 Coexpression,24;Enrichr Queries,788;ReMap ChIP-seq,183;GTEx Coexpression,1130	CLU
gene_set_query	421	SRF	531.5	Literature ChIP-seq,24;ARCHS4 Coexpression,542;ENCODE ChIP-seq,80;Enrichr Queries,962;ReMap ChIP-seq,158;GTEx Coexpression,1423	CLU
gene_set_query	422	MLXIPL	531.7	ARCHS4 Coexpression,796;Enrichr Queries,309;GTEx Coexpression,490	CLU
gene_set_query	423	ZIM3	532.3	ARCHS4 Coexpression,295;Enrichr Queries,975;GTEx Coexpression,327
gene_set_query	424	ZNF691	532.7	ARCHS4 Coexpression,579;Enrichr Queries,725;GTEx Coexpression,294
gene_set_query	425	ZHX2	532.8	ARCHS4 Coexpression,758;Enrichr Queries,803;ReMap ChIP-seq,189;GTEx Coexpression,381
gene_set_query	426	ZNF366	533	ARCHS4 Coexpression,522;Enrichr Queries,190;GTEx Coexpression,887	SLIT2
gene_set_query	427	FOXL2	534.7	ARCHS4 Coexpression,167;Enrichr Queries,5;GTEx Coexpression,1432	CDKN2A,CLU
gene_set_query	428	ZNF212	534.7	ARCHS4 Coexpression,685;Enrichr Queries,605;GTEx Coexpression,314
gene_set_query	429	HEY1	534.7	ARCHS4 Coexpression,1;Enrichr Queries,56;GTEx Coexpression,1547	CDKN2A,SLIT2,CLU
gene_set_query	430	HAND2	535	ARCHS4 Coexpression,256;Enrichr Queries,209;GTEx Coexpression,1140	SLIT2
gene_set_query	431	RREB1	535.3	ARCHS4 Coexpression,349;Enrichr Queries,621;GTEx Coexpression,636
gene_set_query	432	ZNF66	535.5	ARCHS4 Coexpression,678;GTEx Coexpression,393
gene_set_query	433	OTX2	535.5	ARCHS4 Coexpression,1239;Enrichr Queries,131;ReMap ChIP-seq,12;GTEx Coexpression,760	SLIT2
gene_set_query	434	HOXC6	536	ARCHS4 Coexpression,43;Enrichr Queries,100;GTEx Coexpression,1465	CDKN2A,SLIT2,CLU
gene_set_query	435	TCF7L2	536.8	Literature ChIP-seq,134;ARCHS4 Coexpression,1454;ENCODE ChIP-seq,6;Enrichr Queries,292;ReMap ChIP-seq,4;GTEx Coexpression,1331	CDKN2A,CLU
gene_set_query	436	OTX1	537.7	ARCHS4 Coexpression,695;Enrichr Queries,136;GTEx Coexpression,782	SLIT2
gene_set_query	437	ZNF160	538	ARCHS4 Coexpression,206;Enrichr Queries,243;GTEx Coexpression,1165	CLU
gene_set_query	438	ATOH1	538.7	ARCHS4 Coexpression,309;Enrichr Queries,154;GTEx Coexpression,1153	SLIT2
gene_set_query	439	ZBED4	541.3	ARCHS4 Coexpression,808;Enrichr Queries,515;GTEx Coexpression,301
gene_set_query	440	TFAP4	541.5	ARCHS4 Coexpression,982;Enrichr Queries,790;ReMap ChIP-seq,82;GTEx Coexpression,312
gene_set_query	441	IRF7	541.7	ARCHS4 Coexpression,233;Enrichr Queries,634;GTEx Coexpression,758
gene_set_query	442	NPAS2	541.7	ARCHS4 Coexpression,772;Enrichr Queries,177;GTEx Coexpression,676	CLU
gene_set_query	443	GLYR1	543.3	ARCHS4 Coexpression,858;ReMap ChIP-seq,262;GTEx Coexpression,510
gene_set_query	444	ZBTB7B	544	ARCHS4 Coexpression,642;Enrichr Queries,525;GTEx Coexpression,465
gene_set_query	445	TBX15	544.3	ARCHS4 Coexpression,290;Enrichr Queries,258;GTEx Coexpression,1085	SLIT2
gene_set_query	446	KLF11	546	ARCHS4 Coexpression,264;Enrichr Queries,1122;GTEx Coexpression,252
gene_set_query	447	NAIF1	546	ARCHS4 Coexpression,783;GTEx Coexpression,309
gene_set_query	448	EHF	547.3	ARCHS4 Coexpression,658;Enrichr Queries,442;ReMap ChIP-seq,293;GTEx Coexpression,796	CLU
gene_set_query	449	ZNF45	547.7	ARCHS4 Coexpression,121;Enrichr Queries,1084;GTEx Coexpression,438
gene_set_query	450	ZNF776	547.7	ARCHS4 Coexpression,72;Enrichr Queries,880;GTEx Coexpression,691
gene_set_query	451	ZNF764	548	ARCHS4 Coexpression,215;Enrichr Queries,1183;GTEx Coexpression,246
gene_set_query	452	GTF2IRD1	548.5	ARCHS4 Coexpression,278;GTEx Coexpression,819
gene_set_query	453	SMYD3	548.5	ARCHS4 Coexpression,936;GTEx Coexpression,161
gene_set_query	454	SHOX2	549	ARCHS4 Coexpression,79;Enrichr Queries,153;GTEx Coexpression,1415	SLIT2
gene_set_query	455	JUN	549.3	Literature ChIP-seq,29;ARCHS4 Coexpression,1557;ENCODE ChIP-seq,9;Enrichr Queries,302;ReMap ChIP-seq,43;GTEx Coexpression,1356	SLIT2,CLU
gene_set_query	456	DOT1L	549.3	ARCHS4 Coexpression,399;Enrichr Queries,555;GTEx Coexpression,694
gene_set_query	457	BAZ2A	550.7	ARCHS4 Coexpression,149;Enrichr Queries,551;GTEx Coexpression,952
gene_set_query	458	FOXA3	551	ARCHS4 Coexpression,470;Enrichr Queries,750;GTEx Coexpression,433
gene_set_query	459	POU5F1B	551	ARCHS4 Coexpression,226;GTEx Coexpression,876
gene_set_query	460	SALL4	551.3	Literature ChIP-seq,19;ARCHS4 Coexpression,114;Enrichr Queries,1103;GTEx Coexpression,969	CDKN2A
gene_set_query	461	ATF1	553.2	ARCHS4 Coexpression,1269;ENCODE ChIP-seq,75;Enrichr Queries,576;ReMap ChIP-seq,200;GTEx Coexpression,646
gene_set_query	462	FOXJ3	553.3	ARCHS4 Coexpression,555;Enrichr Queries,663;GTEx Coexpression,442
gene_set_query	463	OSR2	553.3	ARCHS4 Coexpression,82;Enrichr Queries,16;GTEx Coexpression,1562	SLIT2,CLU
gene_set_query	464	RBPJL	553.3	ARCHS4 Coexpression,1268;Enrichr Queries,163;GTEx Coexpression,229	CLU
gene_set_query	465	JUNB	553.5	ARCHS4 Coexpression,976;Enrichr Queries,380;ReMap ChIP-seq,206;GTEx Coexpression,652	CLU
gene_set_query	466	ARNTL	553.8	ARCHS4 Coexpression,833;Enrichr Queries,224;ReMap ChIP-seq,172;GTEx Coexpression,986	CLU
gene_set_query	467	E2F3	554	ARCHS4 Coexpression,193;Enrichr Queries,1163;GTEx Coexpression,306
gene_set_query	468	HOXC5	554	ARCHS4 Coexpression,57;Enrichr Queries,40;GTEx Coexpression,1565	CDKN2A,SLIT2
gene_set_query	469	ZNF589	554.3	ARCHS4 Coexpression,217;Enrichr Queries,1173;ReMap ChIP-seq,283;GTEx Coexpression,544
gene_set_query	470	PRDM15	554.7	ARCHS4 Coexpression,1048;Enrichr Queries,538;GTEx Coexpression,78
gene_set_query	471	NCOA1	554.8	ARCHS4 Coexpression,189;Enrichr Queries,816;ReMap ChIP-seq,217;GTEx Coexpression,997
gene_set_query	472	FOXP3	554.8	Literature ChIP-seq,100;ARCHS4 Coexpression,888;Enrichr Queries,496;GTEx Coexpression,735	CDKN2A
gene_set_query	473	EGR1	554.8	Literature ChIP-seq,13;ARCHS4 Coexpression,1175;ENCODE ChIP-seq,43;Enrichr Queries,335;ReMap ChIP-seq,238;GTEx Coexpression,1525	CLU
gene_set_query	474	SIX4	555	ARCHS4 Coexpression,433;Enrichr Queries,72;GTEx Coexpression,1160	SLIT2,CLU
gene_set_query	475	HOXC4	556	ARCHS4 Coexpression,36;Enrichr Queries,103;GTEx Coexpression,1529	CDKN2A,SLIT2
gene_set_query	476	FOXK2	556.3	ARCHS4 Coexpression,700;Enrichr Queries,564;ReMap ChIP-seq,108;GTEx Coexpression,853
gene_set_query	477	ZBED2	556.7	ARCHS4 Coexpression,134;Enrichr Queries,1149;GTEx Coexpression,387
gene_set_query	478	ZNF646	556.7	ARCHS4 Coexpression,427;Enrichr Queries,841;GTEx Coexpression,402
gene_set_query	479	HMX3	557.3	ARCHS4 Coexpression,242;Enrichr Queries,1394;GTEx Coexpression,36
gene_set_query	480	E2F2	558.3	ARCHS4 Coexpression,543;Enrichr Queries,749;GTEx Coexpression,383
gene_set_query	481	HES3	558.7	ARCHS4 Coexpression,229;Enrichr Queries,1224;GTEx Coexpression,223
gene_set_query	482	FOXD3	559.3	ARCHS4 Coexpression,308;Enrichr Queries,1348;GTEx Coexpression,22	SLIT2
gene_set_query	483	FOXD4L4	560	ARCHS4 Coexpression,249;GTEx Coexpression,871
gene_set_query	484	NFX1	560	ARCHS4 Coexpression,909;Enrichr Queries,578;GTEx Coexpression,193
gene_set_query	485	ETS1	560.3	Literature ChIP-seq,96;ARCHS4 Coexpression,1304;ENCODE ChIP-seq,87;Enrichr Queries,935;ReMap ChIP-seq,119;GTEx Coexpression,821
gene_set_query	486	HES2	560.3	ARCHS4 Coexpression,743;Enrichr Queries,434;GTEx Coexpression,504	CLU
gene_set_query	487	GCM1	560.7	ARCHS4 Coexpression,182;Enrichr Queries,1325;GTEx Coexpression,175
gene_set_query	488	ETV3	561	ARCHS4 Coexpression,466;Enrichr Queries,568;GTEx Coexpression,649
gene_set_query	489	ZFX	561.4	Literature ChIP-seq,65;ARCHS4 Coexpression,1592;Enrichr Queries,507;ReMap ChIP-seq,190;GTEx Coexpression,453
gene_set_query	490	MYOD1	561.6	ARCHS4 Coexpression,177;ENCODE ChIP-seq,36;Enrichr Queries,1243;ReMap ChIP-seq,191;GTEx Coexpression,1161	CLU
gene_set_query	491	HMX1	561.7	ARCHS4 Coexpression,23;Enrichr Queries,112;GTEx Coexpression,1550	CDKN2A
gene_set_query	492	DMRT2	561.7	ARCHS4 Coexpression,145;Enrichr Queries,351;GTEx Coexpression,1189	SLIT2
gene_set_query	493	PA2G4	562	ARCHS4 Coexpression,790;GTEx Coexpression,334
gene_set_query	494	IRF2	562.3	ARCHS4 Coexpression,696;Enrichr Queries,645;ReMap ChIP-seq,136;GTEx Coexpression,772
gene_set_query	495	HOXA11	562.3	ARCHS4 Coexpression,60;Enrichr Queries,93;GTEx Coexpression,1534	CDKN2A,SLIT2
gene_set_query	496	ZBTB34	563.7	ARCHS4 Coexpression,626;Enrichr Queries,695;GTEx Coexpression,370
gene_set_query	497	HOXD3	564	ARCHS4 Coexpression,2;Enrichr Queries,213;GTEx Coexpression,1477	CDKN2A,SLIT2
gene_set_query	498	HOXA7	564.3	ARCHS4 Coexpression,939;Enrichr Queries,57;GTEx Coexpression,697	CDKN2A,SLIT2
gene_set_query	499	RAX	564.3	ARCHS4 Coexpression,1553;Enrichr Queries,116;GTEx Coexpression,24	CDKN2A,SLIT2
gene_set_query	500	THAP1	565.2	ARCHS4 Coexpression,693;ENCODE ChIP-seq,88;Enrichr Queries,1198;ReMap ChIP-seq,255;GTEx Coexpression,592
gene_set_query	501	ZNF583	565.3	ARCHS4 Coexpression,320;Enrichr Queries,1094;GTEx Coexpression,282
gene_set_query	502	AR	566.8	Literature ChIP-seq,33;ARCHS4 Coexpression,1431;Enrichr Queries,29;ReMap ChIP-seq,23;GTEx Coexpression,1318	SLIT2,CLU
gene_set_query	503	IRF8	568.3	Literature ChIP-seq,136;ARCHS4 Coexpression,505;Enrichr Queries,1248;GTEx Coexpression,384
gene_set_query	504	NFYC	568.3	ARCHS4 Coexpression,271;Enrichr Queries,708;GTEx Coexpression,726
gene_set_query	505	MAX	568.8	ARCHS4 Coexpression,1506;ENCODE ChIP-seq,39;Enrichr Queries,632;ReMap ChIP-seq,89;GTEx Coexpression,578
gene_set_query	506	FOXC1	569	ARCHS4 Coexpression,52;Enrichr Queries,87;GTEx Coexpression,1568	CDKN2A,SLIT2,CLU
gene_set_query	507	DNMT1	569	ARCHS4 Coexpression,431;GTEx Coexpression,707
gene_set_query	508	ZNF532	569	ARCHS4 Coexpression,259;Enrichr Queries,1186;GTEx Coexpression,262
gene_set_query	509	TEAD2	569.3	ARCHS4 Coexpression,371;Enrichr Queries,1213;ReMap ChIP-seq,248;GTEx Coexpression,445
gene_set_query	510	KLF13	569.5	ARCHS4 Coexpression,884;Enrichr Queries,690;ReMap ChIP-seq,240;GTEx Coexpression,464
gene_set_query	511	RFX4	569.7	ARCHS4 Coexpression,31;Enrichr Queries,1301;GTEx Coexpression,377	CLU
gene_set_query	512	ERF	570.7	ARCHS4 Coexpression,607;Enrichr Queries,997;GTEx Coexpression,108
gene_set_query	513	HOXA9	570.8	ARCHS4 Coexpression,1465;Enrichr Queries,28;ReMap ChIP-seq,107;GTEx Coexpression,683	CDKN2A,SLIT2
gene_set_query	514	HOXD9	571	ARCHS4 Coexpression,70;Enrichr Queries,157;GTEx Coexpression,1486	CDKN2A
gene_set_query	515	NKX12	571.5	ARCHS4 Coexpression,649;GTEx Coexpression,494
gene_set_query	516	ATF4	572.8	ARCHS4 Coexpression,161;Enrichr Queries,870;ReMap ChIP-seq,260;GTEx Coexpression,1000
gene_set_query	517	NR1D2	573.3	ARCHS4 Coexpression,770;Enrichr Queries,252;GTEx Coexpression,698	CLU
gene_set_query	518	ESRRB	573.5	Literature ChIP-seq,103;ARCHS4 Coexpression,643;Enrichr Queries,1290;GTEx Coexpression,258
gene_set_query	519	MSX1	573.7	ARCHS4 Coexpression,64;Enrichr Queries,81;GTEx Coexpression,1576	SLIT2,CLU
gene_set_query	520	KLF3	574.3	ARCHS4 Coexpression,1081;Enrichr Queries,737;ReMap ChIP-seq,1;GTEx Coexpression,478	SLIT2,CLU
gene_set_query	521	ZNF423	574.7	ARCHS4 Coexpression,1258;Enrichr Queries,19;GTEx Coexpression,447	SLIT2,CLU
gene_set_query	522	HMGN3	575.8	ARCHS4 Coexpression,724;ENCODE ChIP-seq,77;ReMap ChIP-seq,214;GTEx Coexpression,1288
gene_set_query	523	HNF1B	576	ARCHS4 Coexpression,280;Enrichr Queries,1264;ReMap ChIP-seq,184
gene_set_query	524	AKNA	576.3	ARCHS4 Coexpression,676;Enrichr Queries,547;GTEx Coexpression,506
gene_set_query	525	ZNF681	576.7	ARCHS4 Coexpression,816;Enrichr Queries,666;GTEx Coexpression,248
gene_set_query	526	ZEB2	576.8	ARCHS4 Coexpression,365;Enrichr Queries,234;ReMap ChIP-seq,219;GTEx Coexpression,1489	SLIT2
gene_set_query	527	ONECUT1	577.5	ARCHS4 Coexpression,475;Enrichr Queries,1258;ReMap ChIP-seq,41;GTEx Coexpression,536	CLU
gene_set_query	528	ZNF540	577.7	ARCHS4 Coexpression,774;Enrichr Queries,762;GTEx Coexpression,197
gene_set_query	529	ZFP69B	579	ARCHS4 Coexpression,943;GTEx Coexpression,215
gene_set_query	530	NCOA2	579.3	ARCHS4 Coexpression,911;Enrichr Queries,728;ReMap ChIP-seq,162;GTEx Coexpression,516
gene_set_query	531	IKZF5	579.3	ARCHS4 Coexpression,822;Enrichr Queries,740;GTEx Coexpression,176
gene_set_query	532	HMG20A	579.7	ARCHS4 Coexpression,753;Enrichr Queries,921;GTEx Coexpression,65
gene_set_query	533	EBF3	579.7	ARCHS4 Coexpression,336;Enrichr Queries,312;GTEx Coexpression,1091	SLIT2
gene_set_query	534	ZNF491	579.7	ARCHS4 Coexpression,644;Enrichr Queries,675;GTEx Coexpression,420
gene_set_query	535	ZHX3	580.7	ARCHS4 Coexpression,11;Enrichr Queries,658;GTEx Coexpression,1073	CLU
gene_set_query	536	FOXQ1	581	ARCHS4 Coexpression,265;Enrichr Queries,439;GTEx Coexpression,1039	CLU
gene_set_query	537	MLXIP	582	ARCHS4 Coexpression,900;Enrichr Queries,766;GTEx Coexpression,80
gene_set_query	538	ZNF618	583.3	ARCHS4 Coexpression,185;Enrichr Queries,222;GTEx Coexpression,1343	SLIT2
gene_set_query	539	PPARD	583.5	Literature ChIP-seq,52;ARCHS4 Coexpression,1237;Enrichr Queries,840;GTEx Coexpression,205	CLU
gene_set_query	540	ZNF468	584	ARCHS4 Coexpression,1378;Enrichr Queries,202;GTEx Coexpression,172	CLU
gene_set_query	541	ZMAT1	584.7	ARCHS4 Coexpression,162;Enrichr Queries,453;GTEx Coexpression,1139	CLU
gene_set_query	542	NR2F2	585.2	ARCHS4 Coexpression,1484;ENCODE ChIP-seq,99;Enrichr Queries,45;ReMap ChIP-seq,87;GTEx Coexpression,1211	SLIT2,CLU
gene_set_query	543	BHLHE22	585.3	ARCHS4 Coexpression,1244;ReMap ChIP-seq,269;GTEx Coexpression,243
gene_set_query	544	MAFK	585.4	ARCHS4 Coexpression,1116;ENCODE ChIP-seq,25;Enrichr Queries,441;ReMap ChIP-seq,111;GTEx Coexpression,1234	CLU
gene_set_query	545	DDIT3	586.3	ARCHS4 Coexpression,1205;Enrichr Queries,429;GTEx Coexpression,125	CLU
gene_set_query	546	MXI1	587	ARCHS4 Coexpression,1263;ENCODE ChIP-seq,28;Enrichr Queries,280;ReMap ChIP-seq,70;GTEx Coexpression,1294	CLU
gene_set_query	547	SATB2	587.3	ARCHS4 Coexpression,1022;Enrichr Queries,184;GTEx Coexpression,556	SLIT2
gene_set_query	548	STAT5B	588.3	ARCHS4 Coexpression,1242;Enrichr Queries,483;ReMap ChIP-seq,61;GTEx Coexpression,567	CLU
gene_set_query	549	ZNF592	588.5	ARCHS4 Coexpression,238;Enrichr Queries,757;ReMap ChIP-seq,290;GTEx Coexpression,1069
gene_set_query	550	KLF8	588.7	ARCHS4 Coexpression,1040;Enrichr Queries,299;GTEx Coexpression,427	CLU
gene_set_query	551	ZNF471	589.3	ARCHS4 Coexpression,958;Enrichr Queries,341;GTEx Coexpression,469	SLIT2
gene_set_query	552	DLX2	590.7	ARCHS4 Coexpression,924;Enrichr Queries,389;GTEx Coexpression,459	SLIT2
gene_set_query	553	LHX3	590.7	ARCHS4 Coexpression,412;Enrichr Queries,1352;GTEx Coexpression,8	CDKN2A
gene_set_query	554	ERG	591.2	Literature ChIP-seq,86;ARCHS4 Coexpression,1449;Enrichr Queries,13;ReMap ChIP-seq,124;GTEx Coexpression,1284	SLIT2,CLU
gene_set_query	555	TBX1	591.3	ARCHS4 Coexpression,744;Enrichr Queries,182;GTEx Coexpression,848	CDKN2A
gene_set_query	556	LIN28A	592	ARCHS4 Coexpression,137;GTEx Coexpression,1047
gene_set_query	557	ZNF710	592.3	ARCHS4 Coexpression,170;Enrichr Queries,668;GTEx Coexpression,939
gene_set_query	558	TLX2	593	ARCHS4 Coexpression,697;Enrichr Queries,119;GTEx Coexpression,963	CDKN2A
gene_set_query	559	IRF5	593	ARCHS4 Coexpression,554;Enrichr Queries,553;GTEx Coexpression,672
gene_set_query	560	ZNF554	593.7	ARCHS4 Coexpression,894;Enrichr Queries,458;GTEx Coexpression,429	CLU
gene_set_query	561	CXXC4	594	ARCHS4 Coexpression,699;ReMap ChIP-seq,2;GTEx Coexpression,1081	CDKN2A,SLIT2
gene_set_query	562	GLI2	594	ARCHS4 Coexpression,263;Enrichr Queries,166;GTEx Coexpression,1353	SLIT2
gene_set_query	563	OVOL1	594.7	ARCHS4 Coexpression,306;Enrichr Queries,689;GTEx Coexpression,789
gene_set_query	564	REST	595.3	Literature ChIP-seq,45;ARCHS4 Coexpression,1618;ENCODE ChIP-seq,45;Enrichr Queries,1201;ReMap ChIP-seq,86;GTEx Coexpression,577	SLIT2
gene_set_query	565	ZNF117	595.7	ARCHS4 Coexpression,316;Enrichr Queries,135;GTEx Coexpression,1336	CLU
gene_set_query	566	GPBP1	597	ARCHS4 Coexpression,1055;GTEx Coexpression,139
gene_set_query	567	ZBTB3	597.3	ARCHS4 Coexpression,457;Enrichr Queries,1178;GTEx Coexpression,157
gene_set_query	568	HLX	597.7	ARCHS4 Coexpression,635;Enrichr Queries,903;GTEx Coexpression,255
gene_set_query	569	ST18	598.3	ARCHS4 Coexpression,655;Enrichr Queries,1043;GTEx Coexpression,97
gene_set_query	570	ZNF441	599.3	ARCHS4 Coexpression,512;Enrichr Queries,630;GTEx Coexpression,656
gene_set_query	571	VEZF1	600.3	ARCHS4 Coexpression,804;Enrichr Queries,557;GTEx Coexpression,440
gene_set_query	572	MYT1L	600.3	ARCHS4 Coexpression,260;Enrichr Queries,733;GTEx Coexpression,808
gene_set_query	573	ZBTB40	600.3	ARCHS4 Coexpression,440;Enrichr Queries,910;GTEx Coexpression,451
gene_set_query	574	BCL11B	600.8	Literature ChIP-seq,161;ARCHS4 Coexpression,1148;Enrichr Queries,878;GTEx Coexpression,216
gene_set_query	575	HBP1	601.8	ARCHS4 Coexpression,328;Enrichr Queries,1215;ReMap ChIP-seq,121;GTEx Coexpression,743
gene_set_query	576	ZFP28	602	ARCHS4 Coexpression,710;Enrichr Queries,425;GTEx Coexpression,671	SLIT2
gene_set_query	577	ZNF805	602.3	ARCHS4 Coexpression,448;Enrichr Queries,864;GTEx Coexpression,495
gene_set_query	578	STAT4	602.8	Literature ChIP-seq,102;ARCHS4 Coexpression,704;Enrichr Queries,1017;GTEx Coexpression,588
gene_set_query	579	NKX11	603	ARCHS4 Coexpression,1186;GTEx Coexpression,20	CDKN2A
gene_set_query	580	PBX4	603.7	ARCHS4 Coexpression,742;Enrichr Queries,499;GTEx Coexpression,570	CLU
gene_set_query	581	SPIB	603.8	ARCHS4 Coexpression,963;Enrichr Queries,498;ReMap ChIP-seq,241;GTEx Coexpression,713	CLU
gene_set_query	582	WT1	604	Literature ChIP-seq,63;ARCHS4 Coexpression,1183;Enrichr Queries,3;GTEx Coexpression,1167	CDKN2A,SLIT2,CLU
gene_set_query	583	MAZ	604.2	ARCHS4 Coexpression,516;ENCODE ChIP-seq,22;Enrichr Queries,1158;ReMap ChIP-seq,76;GTEx Coexpression,1249	CLU
gene_set_query	584	ZNF219	605.3	ARCHS4 Coexpression,116;Enrichr Queries,939;GTEx Coexpression,761
gene_set_query	585	NFIB	606	Literature ChIP-seq,138;ARCHS4 Coexpression,1163;Enrichr Queries,62;GTEx Coexpression,1061	SLIT2,CLU
gene_set_query	586	ZSCAN1	606.3	ARCHS4 Coexpression,158;Enrichr Queries,482;GTEx Coexpression,1179	CDKN2A
gene_set_query	587	KMT2A	606.7	ARCHS4 Coexpression,660;ReMap ChIP-seq,196;GTEx Coexpression,964
gene_set_query	588	GATA4	607	Literature ChIP-seq,41;ARCHS4 Coexpression,1605;Enrichr Queries,221;ReMap ChIP-seq,151;GTEx Coexpression,1017	CLU
gene_set_query	589	SOX11	607.4	Literature ChIP-seq,109;ARCHS4 Coexpression,874;Enrichr Queries,289;ReMap ChIP-seq,195;GTEx Coexpression,1570	SLIT2
gene_set_query	590	NRF1	607.6	ARCHS4 Coexpression,1012;ENCODE ChIP-seq,71;Enrichr Queries,1117;ReMap ChIP-seq,59;GTEx Coexpression,779
gene_set_query	591	TERF2	608.5	ARCHS4 Coexpression,937;Enrichr Queries,916;ReMap ChIP-seq,209;GTEx Coexpression,372
gene_set_query	592	CDX1	610	ARCHS4 Coexpression,562;Enrichr Queries,895;GTEx Coexpression,373
gene_set_query	593	ZNF236	611	ARCHS4 Coexpression,240;Enrichr Queries,743;GTEx Coexpression,850
gene_set_query	594	GABPA	611	Literature ChIP-seq,113;ARCHS4 Coexpression,852;ENCODE ChIP-seq,47;Enrichr Queries,981;ReMap ChIP-seq,73;GTEx Coexpression,1600
gene_set_query	595	TGIF1	611	ARCHS4 Coexpression,885;Enrichr Queries,447;GTEx Coexpression,501	CLU
gene_set_query	596	ZFHX2	611.3	ARCHS4 Coexpression,339;Enrichr Queries,612;GTEx Coexpression,883
gene_set_query	597	GLI1	611.8	Literature ChIP-seq,159;ARCHS4 Coexpression,326;Enrichr Queries,1111;GTEx Coexpression,851
gene_set_query	598	NR1I3	612	ARCHS4 Coexpression,615;Enrichr Queries,1008;GTEx Coexpression,213
gene_set_query	599	PHOX2B	612	ARCHS4 Coexpression,404;Enrichr Queries,188;GTEx Coexpression,1244	SLIT2
gene_set_query	600	PRDM16	612	Literature ChIP-seq,154;ARCHS4 Coexpression,711;Enrichr Queries,208;GTEx Coexpression,1375	SLIT2
gene_set_query	601	LHX2	612.5	ARCHS4 Coexpression,1127;Enrichr Queries,34;ReMap ChIP-seq,13;GTEx Coexpression,1276	CDKN2A,SLIT2,CLU
gene_set_query	602	SNAPC4	612.8	ARCHS4 Coexpression,810;Enrichr Queries,1150;ReMap ChIP-seq,204;GTEx Coexpression,287
gene_set_query	603	TBX21	613	ARCHS4 Coexpression,1173;Enrichr Queries,608;ReMap ChIP-seq,120;GTEx Coexpression,551
gene_set_query	604	FOXN3	613	ARCHS4 Coexpression,405;Enrichr Queries,654;GTEx Coexpression,780
gene_set_query	605	SP5	614.3	ARCHS4 Coexpression,1264;Enrichr Queries,83;GTEx Coexpression,496	SLIT2,CLU
gene_set_query	606	FOSL1	615	ARCHS4 Coexpression,1025;ENCODE ChIP-seq,7;Enrichr Queries,950;ReMap ChIP-seq,42;GTEx Coexpression,1051	CLU
gene_set_query	607	CLOCK	615.2	Literature ChIP-seq,9;ARCHS4 Coexpression,866;Enrichr Queries,583;ReMap ChIP-seq,179;GTEx Coexpression,1439	CLU
gene_set_query	608	LBX1	615.3	ARCHS4 Coexpression,600;Enrichr Queries,111;GTEx Coexpression,1135	SLIT2
gene_set_query	609	POU3F2	615.5	Literature ChIP-seq,4;ARCHS4 Coexpression,754;Enrichr Queries,194;GTEx Coexpression,1510	CDKN2A,SLIT2
gene_set_query	610	ZNF273	616.7	ARCHS4 Coexpression,1198;Enrichr Queries,532;GTEx Coexpression,120
gene_set_query	611	NR1I2	617.8	Literature ChIP-seq,126;ARCHS4 Coexpression,766;Enrichr Queries,1039;GTEx Coexpression,540
gene_set_query	612	SOX1	618.3	ARCHS4 Coexpression,533;Enrichr Queries,118;GTEx Coexpression,1204	SLIT2
gene_set_query	613	REL	618.7	ARCHS4 Coexpression,1240;Enrichr Queries,504;GTEx Coexpression,112
gene_set_query	614	TAL2	620	ARCHS4 Coexpression,983;Enrichr Queries,407;GTEx Coexpression,470	CDKN2A
gene_set_query	615	VAX1	621	ARCHS4 Coexpression,463;Enrichr Queries,129;GTEx Coexpression,1271	SLIT2
gene_set_query	616	HIF3A	621.3	ARCHS4 Coexpression,640;Enrichr Queries,276;GTEx Coexpression,948	CLU
gene_set_query	617	HIF1A	622	Literature ChIP-seq,144;ARCHS4 Coexpression,999;Enrichr Queries,392;ReMap ChIP-seq,138;GTEx Coexpression,1437	CLU
gene_set_query	618	DLX5	622	ARCHS4 Coexpression,1260;Enrichr Queries,44;GTEx Coexpression,562	CDKN2A,SLIT2
gene_set_query	619	ZNF347	623.7	ARCHS4 Coexpression,1232;Enrichr Queries,569;GTEx Coexpression,70
gene_set_query	620	TCF24	624	ARCHS4 Coexpression,877;Enrichr Queries,911;GTEx Coexpression,84
gene_set_query	621	NPAS4	626.3	ARCHS4 Coexpression,708;Enrichr Queries,863;GTEx Coexpression,308
gene_set_query	622	ZNF626	626.7	ARCHS4 Coexpression,212;Enrichr Queries,186;GTEx Coexpression,1482	SLIT2
gene_set_query	623	ZNF114	627.7	ARCHS4 Coexpression,1255;Enrichr Queries,393;GTEx Coexpression,235	CLU
gene_set_query	624	SP4	628	ARCHS4 Coexpression,1298;ENCODE ChIP-seq,96;Enrichr Queries,1032;ReMap ChIP-seq,84;GTEx Coexpression,630
gene_set_query	625	ZNF92	628.3	ARCHS4 Coexpression,992;Enrichr Queries,969;ReMap ChIP-seq,252;GTEx Coexpression,300
gene_set_query	626	ZNF331	628.7	ARCHS4 Coexpression,273;Enrichr Queries,123;GTEx Coexpression,1490	CLU
gene_set_query	627	MAFA	630	ARCHS4 Coexpression,325;Enrichr Queries,336;GTEx Coexpression,1229	CLU
gene_set_query	628	NEUROD2	631.3	Literature ChIP-seq,92;ARCHS4 Coexpression,794;Enrichr Queries,1228;GTEx Coexpression,411
gene_set_query	629	ZNF230	631.7	ARCHS4 Coexpression,572;Enrichr Queries,784;GTEx Coexpression,539
gene_set_query	630	ZNF788P	632	ARCHS4 Coexpression,1120;Enrichr Queries,173;GTEx Coexpression,603	SLIT2
gene_set_query	631	GZF1	632.7	ARCHS4 Coexpression,410;Enrichr Queries,505;GTEx Coexpression,983
gene_set_query	632	TBX6	632.7	ARCHS4 Coexpression,526;Enrichr Queries,594;GTEx Coexpression,778
gene_set_query	633	ZNF343	633	ARCHS4 Coexpression,573;Enrichr Queries,540;GTEx Coexpression,786
gene_set_query	634	TFEB	633	Literature ChIP-seq,124;ARCHS4 Coexpression,721;Enrichr Queries,1076;GTEx Coexpression,611
gene_set_query	635	ZNF502	635	ARCHS4 Coexpression,606;Enrichr Queries,271;GTEx Coexpression,1028	SLIT2
gene_set_query	636	DPF3	636	ARCHS4 Coexpression,378;Enrichr Queries,307;GTEx Coexpression,1223	SLIT2
gene_set_query	637	ZNF609	636.3	ARCHS4 Coexpression,135;Enrichr Queries,522;GTEx Coexpression,1252
gene_set_query	638	ZNF266	637	ARCHS4 Coexpression,1424;Enrichr Queries,139;GTEx Coexpression,348	CLU
gene_set_query	639	ZNF146	637.7	ARCHS4 Coexpression,147;Enrichr Queries,853;GTEx Coexpression,913
gene_set_query	640	NFAT5	638	ARCHS4 Coexpression,103;Enrichr Queries,932;GTEx Coexpression,879
gene_set_query	641	ZNF282	638.3	ARCHS4 Coexpression,384;Enrichr Queries,734;GTEx Coexpression,797
gene_set_query	642	LHX6	639	ARCHS4 Coexpression,402;Enrichr Queries,233;GTEx Coexpression,1282	SLIT2
gene_set_query	643	SKOR1	639.5	ARCHS4 Coexpression,734;GTEx Coexpression,545
gene_set_query	644	E2F8	639.7	ARCHS4 Coexpression,494;Enrichr Queries,1075;GTEx Coexpression,350
gene_set_query	645	FOXN4	639.7	ARCHS4 Coexpression,623;Enrichr Queries,400;GTEx Coexpression,896	CLU
gene_set_query	646	VSX1	640	ARCHS4 Coexpression,536;Enrichr Queries,1317;GTEx Coexpression,67
gene_set_query	647	ZNF766	641.5	ARCHS4 Coexpression,996;Enrichr Queries,820;ReMap ChIP-seq,287;GTEx Coexpression,463
gene_set_query	648	ZNF302	641.7	ARCHS4 Coexpression,556;Enrichr Queries,1141;GTEx Coexpression,228
gene_set_query	649	HOXD1	642.3	ARCHS4 Coexpression,681;Enrichr Queries,18;GTEx Coexpression,1228	CDKN2A,SLIT2
gene_set_query	650	ZNF677	643.3	ARCHS4 Coexpression,140;Enrichr Queries,481;GTEx Coexpression,1309	SLIT2
gene_set_query	651	ZNF404	643.3	ARCHS4 Coexpression,1008;Enrichr Queries,180;GTEx Coexpression,742	CLU
gene_set_query	652	HLF	644	ARCHS4 Coexpression,1039;Enrichr Queries,49;GTEx Coexpression,844	SLIT2,CLU
gene_set_query	653	ZBTB11	644.3	ARCHS4 Coexpression,1181;Enrichr Queries,811;ReMap ChIP-seq,236;GTEx Coexpression,349
gene_set_query	654	MXD3	644.3	ARCHS4 Coexpression,728;Enrichr Queries,648;GTEx Coexpression,557
gene_set_query	655	TIGD3	644.3	ARCHS4 Coexpression,315;Enrichr Queries,795;GTEx Coexpression,823
gene_set_query	656	GATAD2A	644.7	ARCHS4 Coexpression,68;Enrichr Queries,670;GTEx Coexpression,1196
gene_set_query	657	MBD4	645.2	ARCHS4 Coexpression,1029;ENCODE ChIP-seq,20;Enrichr Queries,998;ReMap ChIP-seq,242;GTEx Coexpression,937	CLU
gene_set_query	658	ZNF781	645.7	ARCHS4 Coexpression,1193;Enrichr Queries,471;GTEx Coexpression,273	SLIT2
gene_set_query	659	MYT1	646.3	ARCHS4 Coexpression,1178;Enrichr Queries,531;GTEx Coexpression,230
gene_set_query	660	ZSCAN30	646.5	ARCHS4 Coexpression,1197;GTEx Coexpression,96
gene_set_query	661	ZBTB7A	646.6	ARCHS4 Coexpression,1359;ENCODE ChIP-seq,24;Enrichr Queries,1034;ReMap ChIP-seq,143;GTEx Coexpression,673	CLU
gene_set_query	662	PGR	646.8	ARCHS4 Coexpression,921;Enrichr Queries,52;ReMap ChIP-seq,130;GTEx Coexpression,1484	SLIT2,CLU
gene_set_query	663	HSFX2	648	ARCHS4 Coexpression,648
gene_set_query	664	ZIC1	648	ARCHS4 Coexpression,1385;Enrichr Queries,32;GTEx Coexpression,527	SLIT2,CLU
gene_set_query	665	ZNF382	649	ARCHS4 Coexpression,1241;Enrichr Queries,225;GTEx Coexpression,481	CLU
gene_set_query	666	XPA	649	ARCHS4 Coexpression,355;Enrichr Queries,360;GTEx Coexpression,1232	CLU
gene_set_query	667	SAFB	650	ARCHS4 Coexpression,69;GTEx Coexpression,1231
gene_set_query	668	SIX5	651	ARCHS4 Coexpression,507;ENCODE ChIP-seq,59;Enrichr Queries,1166;ReMap ChIP-seq,166;GTEx Coexpression,1357
gene_set_query	669	RORC	651.3	ARCHS4 Coexpression,811;Enrichr Queries,433;GTEx Coexpression,710	CLU
gene_set_query	670	DACH2	651.7	ARCHS4 Coexpression,300;Enrichr Queries,489;GTEx Coexpression,1166	SLIT2
gene_set_query	671	CTCFL	652	ARCHS4 Coexpression,892;ENCODE ChIP-seq,50;Enrichr Queries,1083;ReMap ChIP-seq,156;GTEx Coexpression,1079
gene_set_query	672	ZSCAN10	652.7	ARCHS4 Coexpression,392;Enrichr Queries,835;GTEx Coexpression,731
gene_set_query	673	CREB1	653.7	Literature ChIP-seq,66;ARCHS4 Coexpression,1408;ENCODE ChIP-seq,84;Enrichr Queries,984;ReMap ChIP-seq,53;GTEx Coexpression,1327
gene_set_query	674	ZBTB2	654.7	ARCHS4 Coexpression,882;Enrichr Queries,1042;GTEx Coexpression,40
gene_set_query	675	ONECUT2	655.3	ARCHS4 Coexpression,539;Enrichr Queries,1136;GTEx Coexpression,291
gene_set_query	676	ZNF385C	655.3	ARCHS4 Coexpression,887;Enrichr Queries,800;GTEx Coexpression,279
gene_set_query	677	ZIK1	655.7	ARCHS4 Coexpression,1425;Enrichr Queries,293;GTEx Coexpression,249	SLIT2
gene_set_query	678	ZNF510	656.7	ARCHS4 Coexpression,492;Enrichr Queries,1305;GTEx Coexpression,173
gene_set_query	679	SCML4	657.7	ARCHS4 Coexpression,1027;Enrichr Queries,577;GTEx Coexpression,369
gene_set_query	680	ZNF536	657.7	ARCHS4 Coexpression,575;Enrichr Queries,394;GTEx Coexpression,1004	SLIT2
gene_set_query	681	TGIF2	658	ARCHS4 Coexpression,488;Enrichr Queries,1333;ReMap ChIP-seq,116;GTEx Coexpression,695
gene_set_query	682	KLF10	658.7	ARCHS4 Coexpression,832;Enrichr Queries,448;GTEx Coexpression,696	CLU
gene_set_query	683	ZKSCAN7	659	ARCHS4 Coexpression,363;GTEx Coexpression,955
gene_set_query	684	NFE4	659	GTEx Coexpression,659
gene_set_query	685	ESRRG	659.7	ARCHS4 Coexpression,173;Enrichr Queries,452;GTEx Coexpression,1354	SLIT2
gene_set_query	686	HOXA2	659.8	Literature ChIP-seq,162;ARCHS4 Coexpression,1150;Enrichr Queries,41;GTEx Coexpression,1286	CDKN2A,SLIT2
gene_set_query	687	ZNF174	660	ARCHS4 Coexpression,270;Enrichr Queries,989;GTEx Coexpression,721
gene_set_query	688	LHX9	660.3	ARCHS4 Coexpression,166;Enrichr Queries,324;GTEx Coexpression,1491	SLIT2
gene_set_query	689	ZZZ3	660.4	ARCHS4 Coexpression,1597;ENCODE ChIP-seq,115;Enrichr Queries,755;ReMap ChIP-seq,5;GTEx Coexpression,830	CDKN2A
gene_set_query	690	ZNF778	661.3	ARCHS4 Coexpression,1335;Enrichr Queries,611;GTEx Coexpression,38
gene_set_query	691	BACH1	661.5	Literature ChIP-seq,26;ARCHS4 Coexpression,1185;ENCODE ChIP-seq,81;Enrichr Queries,1197;ReMap ChIP-seq,80;GTEx Coexpression,1400	CLU
gene_set_query	692	ZNF629	661.7	ARCHS4 Coexpression,483;Enrichr Queries,308;GTEx Coexpression,1194	CLU
gene_set_query	693	MYCN	662.2	Literature ChIP-seq,70;ARCHS4 Coexpression,779;Enrichr Queries,1097;ReMap ChIP-seq,160;GTEx Coexpression,1205
gene_set_query	694	GPBP1L1	662.5	ARCHS4 Coexpression,705;GTEx Coexpression,620
gene_set_query	695	ZFP37	662.7	ARCHS4 Coexpression,1590;Enrichr Queries,216;GTEx Coexpression,182	CLU
gene_set_query	696	NFE2L3	662.7	ARCHS4 Coexpression,432;Enrichr Queries,401;GTEx Coexpression,1155	CLU
gene_set_query	697	HSFY1	663.5	ARCHS4 Coexpression,214;GTEx Coexpression,1113
gene_set_query	698	ZNF582	664.3	ARCHS4 Coexpression,665;Enrichr Queries,460;GTEx Coexpression,868	SLIT2
gene_set_query	699	PRDM5	665.5	Literature ChIP-seq,111;ARCHS4 Coexpression,1513;Enrichr Queries,165;GTEx Coexpression,873	SLIT2
gene_set_query	700	NANOG	665.7	Literature ChIP-seq,5;ARCHS4 Coexpression,1227;ENCODE ChIP-seq,118;Enrichr Queries,1065;ReMap ChIP-seq,144;GTEx Coexpression,1435	SLIT2
gene_set_query	701	GRHL1	665.7	ARCHS4 Coexpression,1534;Enrichr Queries,344;GTEx Coexpression,119	CLU
gene_set_query	702	ZNF660	666	ARCHS4 Coexpression,765;Enrichr Queries,355;GTEx Coexpression,878	SLIT2
gene_set_query	703	FBXL19	667.5	ARCHS4 Coexpression,817;GTEx Coexpression,518
gene_set_query	704	NKX25	669	ARCHS4 Coexpression,10;GTEx Coexpression,1328	CDKN2A
gene_set_query	705	FOXH1	669.7	ARCHS4 Coexpression,346;Enrichr Queries,709;GTEx Coexpression,954
gene_set_query	706	ZNF143	671	ARCHS4 Coexpression,1412;ENCODE ChIP-seq,27;Enrichr Queries,1176;ReMap ChIP-seq,90;GTEx Coexpression,650	CLU
gene_set_query	707	ZNF628	671	ARCHS4 Coexpression,653;Enrichr Queries,514;GTEx Coexpression,846
gene_set_query	708	ZNF671	671	ARCHS4 Coexpression,576;Enrichr Queries,1057;GTEx Coexpression,380
gene_set_query	709	CCDC17	671.5	ARCHS4 Coexpression,598;GTEx Coexpression,745
gene_set_query	710	LMX1B	672	ARCHS4 Coexpression,210;Enrichr Queries,1272;GTEx Coexpression,534
gene_set_query	711	GBX2	672.8	Literature ChIP-seq,147;ARCHS4 Coexpression,795;Enrichr Queries,169;GTEx Coexpression,1580	SLIT2
gene_set_query	712	ESR2	673.8	Literature ChIP-seq,140;ARCHS4 Coexpression,1332;Enrichr Queries,343;ReMap ChIP-seq,281;GTEx Coexpression,1273	CDKN2A
gene_set_query	713	ASCL2	674	ARCHS4 Coexpression,218;Enrichr Queries,758;GTEx Coexpression,1046
gene_set_query	714	ARX	674	ARCHS4 Coexpression,551;Enrichr Queries,61;GTEx Coexpression,1410	SLIT2,CLU
gene_set_query	715	TBX19	675	ARCHS4 Coexpression,1114;Enrichr Queries,893;GTEx Coexpression,18	CDKN2A
gene_set_query	716	ZSCAN20	675.3	ARCHS4 Coexpression,344;Enrichr Queries,588;GTEx Coexpression,1094
gene_set_query	717	HIVEP1	675.3	ARCHS4 Coexpression,1052;Enrichr Queries,922;GTEx Coexpression,52
gene_set_query	718	NFE2L1	676.5	ARCHS4 Coexpression,1303;Enrichr Queries,338;ReMap ChIP-seq,6;GTEx Coexpression,1059	CLU
gene_set_query	719	THAP8	677	ARCHS4 Coexpression,257;Enrichr Queries,509;GTEx Coexpression,1265
gene_set_query	720	ZNF91	677.3	ARCHS4 Coexpression,1087;Enrichr Queries,223;GTEx Coexpression,722	CLU
gene_set_query	721	KMT2B	678	ARCHS4 Coexpression,1088;ReMap ChIP-seq,268
gene_set_query	722	BPTF	678	ARCHS4 Coexpression,531;GTEx Coexpression,825
gene_set_query	723	THAP11	678.6	Literature ChIP-seq,127;ARCHS4 Coexpression,1570;Enrichr Queries,571;ReMap ChIP-seq,286;GTEx Coexpression,839
gene_set_query	724	ZNF875	678.7	ARCHS4 Coexpression,654;Enrichr Queries,519;GTEx Coexpression,863
gene_set_query	725	ZNF562	678.7	ARCHS4 Coexpression,986;Enrichr Queries,780;GTEx Coexpression,270
gene_set_query	726	ADNP	679	ARCHS4 Coexpression,827;Enrichr Queries,614;ReMap ChIP-seq,7;GTEx Coexpression,1268	CLU
gene_set_query	727	ZNF384	679.6	ARCHS4 Coexpression,1288;ENCODE ChIP-seq,21;Enrichr Queries,748;ReMap ChIP-seq,159;GTEx Coexpression,1182	CDKN2A
gene_set_query	728	ZKSCAN4	680.3	ARCHS4 Coexpression,207;Enrichr Queries,892;GTEx Coexpression,942
gene_set_query	729	PPARG	680.6	Literature ChIP-seq,50;ARCHS4 Coexpression,1483;Enrichr Queries,98;ReMap ChIP-seq,194;GTEx Coexpression,1578	CDKN2A,CLU
gene_set_query	730	ZBED9	681	ARCHS4 Coexpression,637;GTEx Coexpression,725
gene_set_query	731	PKNOX2	683.3	ARCHS4 Coexpression,602;Enrichr Queries,179;GTEx Coexpression,1269	SLIT2
gene_set_query	732	ETV5	683.7	ARCHS4 Coexpression,353;Enrichr Queries,913;GTEx Coexpression,785
gene_set_query	733	TET2	684.5	ARCHS4 Coexpression,1043;GTEx Coexpression,326
gene_set_query	734	ZNF385A	684.7	ARCHS4 Coexpression,1212;Enrichr Queries,466;GTEx Coexpression,376	CLU
gene_set_query	735	ZNF20	684.7	ARCHS4 Coexpression,198;Enrichr Queries,732;GTEx Coexpression,1124
gene_set_query	736	RAX2	685	ARCHS4 Coexpression,777;Enrichr Queries,1271;GTEx Coexpression,7	CDKN2A
gene_set_query	737	NFYB	685.6	ARCHS4 Coexpression,1122;ENCODE ChIP-seq,70;Enrichr Queries,613;ReMap ChIP-seq,79;GTEx Coexpression,1544
gene_set_query	738	E2F5	685.8	ARCHS4 Coexpression,1180;Enrichr Queries,1250;ReMap ChIP-seq,270;GTEx Coexpression,43
gene_set_query	739	KLF2	686.3	Literature ChIP-seq,156;ARCHS4 Coexpression,1233;Enrichr Queries,423;GTEx Coexpression,933	CLU
gene_set_query	740	TIGD2	686.7	ARCHS4 Coexpression,1054;Enrichr Queries,859;GTEx Coexpression,147
gene_set_query	741	LCORL	686.7	ARCHS4 Coexpression,1319;Enrichr Queries,554;GTEx Coexpression,187
gene_set_query	742	TFDP3	687	ARCHS4 Coexpression,430;Enrichr Queries,773;GTEx Coexpression,858
gene_set_query	743	MBD1	687.3	ARCHS4 Coexpression,985;Enrichr Queries,1019;GTEx Coexpression,58
gene_set_query	744	ZNF7	688	ARCHS4 Coexpression,844;Enrichr Queries,936;GTEx Coexpression,284
gene_set_query	745	CREM	688.2	Literature ChIP-seq,58;ARCHS4 Coexpression,759;Enrichr Queries,1109;ReMap ChIP-seq,201;GTEx Coexpression,1314	CDKN2A
gene_set_query	746	NFIX	689	ARCHS4 Coexpression,1318;Enrichr Queries,238;GTEx Coexpression,511	CLU
gene_set_query	747	TEF	689.7	ARCHS4 Coexpression,1383;Enrichr Queries,301;GTEx Coexpression,385	CLU
gene_set_query	748	MBNL2	689.7	ARCHS4 Coexpression,434;Enrichr Queries,283;GTEx Coexpression,1352	CLU
gene_set_query	749	KLF15	690	ARCHS4 Coexpression,150;Enrichr Queries,316;GTEx Coexpression,1604	CLU
gene_set_query	750	ZNF746	690.3	ARCHS4 Coexpression,119;Enrichr Queries,1159;GTEx Coexpression,793
gene_set_query	751	ZNF165	690.5	ARCHS4 Coexpression,104;Enrichr Queries,1041;ReMap ChIP-seq,291;GTEx Coexpression,1326
gene_set_query	752	FOXD4	691.7	ARCHS4 Coexpression,593;Enrichr Queries,1345;GTEx Coexpression,137
gene_set_query	753	NR1H2	692	ARCHS4 Coexpression,868;Enrichr Queries,474;ReMap ChIP-seq,227;GTEx Coexpression,1199	CLU
gene_set_query	754	RHOXF2	692.7	ARCHS4 Coexpression,751;Enrichr Queries,79;GTEx Coexpression,1248	CDKN2A,CLU
gene_set_query	755	FOXO6	692.7	ARCHS4 Coexpression,717;Enrichr Queries,430;GTEx Coexpression,931	CLU
gene_set_query	756	THAP10	693	ARCHS4 Coexpression,731;Enrichr Queries,1204;GTEx Coexpression,144
gene_set_query	757	JRK	693.5	ARCHS4 Coexpression,236;GTEx Coexpression,1151
gene_set_query	758	RHOXF2B	695	ARCHS4 Coexpression,636;Enrichr Queries,548;GTEx Coexpression,901
gene_set_query	759	MLX	695.3	ARCHS4 Coexpression,487;Enrichr Queries,713;GTEx Coexpression,886
gene_set_query	760	ZNF696	695.3	ARCHS4 Coexpression,664;Enrichr Queries,581;GTEx Coexpression,841
gene_set_query	761	PURG	695.5	ARCHS4 Coexpression,823;GTEx Coexpression,568
gene_set_query	762	ZNF547	696	ARCHS4 Coexpression,1080;Enrichr Queries,485;GTEx Coexpression,523	CLU
gene_set_query	763	LTF	696	ARCHS4 Coexpression,538;GTEx Coexpression,854
gene_set_query	764	ZNF80	697	ARCHS4 Coexpression,680;Enrichr Queries,1293;GTEx Coexpression,118
gene_set_query	765	KLF9	697	ARCHS4 Coexpression,1622;Enrichr Queries,376;ReMap ChIP-seq,210;GTEx Coexpression,580	CLU
gene_set_query	766	ZNF777	697.3	ARCHS4 Coexpression,1297;Enrichr Queries,526;GTEx Coexpression,269
gene_set_query	767	EEA1	697.7	ARCHS4 Coexpression,904;Enrichr Queries,764;GTEx Coexpression,425
gene_set_query	768	SEBOX	698	ARCHS4 Coexpression,929;Enrichr Queries,467	CLU
gene_set_query	769	CEBPG	698	ARCHS4 Coexpression,782;Enrichr Queries,1266;ReMap ChIP-seq,282;GTEx Coexpression,462
gene_set_query	770	ZNF564	698.3	ARCHS4 Coexpression,620;Enrichr Queries,616;GTEx Coexpression,859
gene_set_query	771	ZBTB33	698.4	ARCHS4 Coexpression,1133;ENCODE ChIP-seq,55;Enrichr Queries,902;ReMap ChIP-seq,187;GTEx Coexpression,1215
gene_set_query	772	ZBTB9	700	ARCHS4 Coexpression,1234;Enrichr Queries,861;GTEx Coexpression,5	CDKN2A
gene_set_query	773	ZNF610	700.3	ARCHS4 Coexpression,1246;Enrichr Queries,500;GTEx Coexpression,355	SLIT2
gene_set_query	774	NR4A1	701.3	ARCHS4 Coexpression,1038;Enrichr Queries,372;ReMap ChIP-seq,131;GTEx Coexpression,1264	CLU
gene_set_query	775	ISL1	701.3	ARCHS4 Coexpression,403;Enrichr Queries,227;GTEx Coexpression,1474	SLIT2
gene_set_query	776	ZNF429	702.3	ARCHS4 Coexpression,1250;Enrichr Queries,751;GTEx Coexpression,106
gene_set_query	777	ZKSCAN2	702.3	ARCHS4 Coexpression,216;Enrichr Queries,497;GTEx Coexpression,1394	SLIT2
gene_set_query	778	SP9	703	ARCHS4 Coexpression,550;GTEx Coexpression,856
gene_set_query	779	MAFF	705.2	ARCHS4 Coexpression,1616;ENCODE ChIP-seq,31;Enrichr Queries,397;ReMap ChIP-seq,74;GTEx Coexpression,1408	CLU
gene_set_query	780	ZSCAN29	705.3	ARCHS4 Coexpression,952;Enrichr Queries,563;GTEx Coexpression,601
gene_set_query	781	ELF2	705.7	ARCHS4 Coexpression,1279;Enrichr Queries,707;GTEx Coexpression,131
gene_set_query	782	ZFP41	705.7	ARCHS4 Coexpression,965;Enrichr Queries,599;GTEx Coexpression,553
gene_set_query	783	ZNF735	707	ARCHS4 Coexpression,915;GTEx Coexpression,499
gene_set_query	784	HIVEP3	707.3	ARCHS4 Coexpression,146;Enrichr Queries,1069;GTEx Coexpression,907
gene_set_query	785	ZNF461	707.3	ARCHS4 Coexpression,174;Enrichr Queries,1221;GTEx Coexpression,727
gene_set_query	786	ADNP2	708	ARCHS4 Coexpression,321;Enrichr Queries,669;GTEx Coexpression,1134
gene_set_query	787	PKNOX1	708.5	ARCHS4 Coexpression,792;Enrichr Queries,1068;ReMap ChIP-seq,245;GTEx Coexpression,729
gene_set_query	788	E2F6	708.8	ARCHS4 Coexpression,1131;ENCODE ChIP-seq,48;Enrichr Queries,862;ReMap ChIP-seq,75;GTEx Coexpression,1428
gene_set_query	789	ZFHX4	709	ARCHS4 Coexpression,307;Enrichr Queries,254;GTEx Coexpression,1566	SLIT2
gene_set_query	790	ZNF860	709	ARCHS4 Coexpression,1076;GTEx Coexpression,342
gene_set_query	791	ZNF208	709.3	ARCHS4 Coexpression,94;Enrichr Queries,686;GTEx Coexpression,1348
gene_set_query	792	ZNF385B	709.7	ARCHS4 Coexpression,738;Enrichr Queries,106;GTEx Coexpression,1285	SLIT2,CLU
gene_set_query	793	TERF1	711	ARCHS4 Coexpression,274;Enrichr Queries,1156;ReMap ChIP-seq,207;GTEx Coexpression,1207
gene_set_query	794	MECOM	711	Literature ChIP-seq,88;ARCHS4 Coexpression,546;GTEx Coexpression,1499
gene_set_query	795	ZFAT	711.3	ARCHS4 Coexpression,367;Enrichr Queries,802;GTEx Coexpression,965
gene_set_query	796	LHX5	711.7	ARCHS4 Coexpression,709;Enrichr Queries,1326;GTEx Coexpression,100
gene_set_query	797	ASCL1	714.5	ARCHS4 Coexpression,429;Enrichr Queries,1304;ReMap ChIP-seq,147;GTEx Coexpression,978
gene_set_query	798	MAFG	715.5	ARCHS4 Coexpression,767;Enrichr Queries,847;ReMap ChIP-seq,18;GTEx Coexpression,1230	CLU
gene_set_query	799	ZSCAN5B	715.7	ARCHS4 Coexpression,1154;Enrichr Queries,618;GTEx Coexpression,375
gene_set_query	800	CREB3L1	716	ARCHS4 Coexpression,1596;Enrichr Queries,198;ReMap ChIP-seq,235;GTEx Coexpression,835	CLU
gene_set_query	801	IKZF4	717	ARCHS4 Coexpression,733;Enrichr Queries,988;GTEx Coexpression,430
gene_set_query	802	HOXC12	718.3	ARCHS4 Coexpression,1282;Enrichr Queries,114;GTEx Coexpression,759	CDKN2A
gene_set_query	803	ZNF124	718.3	ARCHS4 Coexpression,1307;Enrichr Queries,462;GTEx Coexpression,386	CLU
gene_set_query	804	ZNF689	719.3	ARCHS4 Coexpression,406;Enrichr Queries,719;GTEx Coexpression,1033
gene_set_query	805	SP140	719.7	ARCHS4 Coexpression,1211;Enrichr Queries,560;GTEx Coexpression,388
gene_set_query	806	ZNF98	719.7	ARCHS4 Coexpression,1195;Enrichr Queries,464;GTEx Coexpression,500	SLIT2
gene_set_query	807	RBAK	721.7	ARCHS4 Coexpression,1333;Enrichr Queries,628;GTEx Coexpression,204
gene_set_query	808	ELK3	722	Literature ChIP-seq,43;ARCHS4 Coexpression,422;Enrichr Queries,886;GTEx Coexpression,1537	SLIT2
gene_set_query	809	HEY2	722.3	ARCHS4 Coexpression,335;Enrichr Queries,349;GTEx Coexpression,1483	SLIT2
gene_set_query	810	ZNF792	723	ARCHS4 Coexpression,83;Enrichr Queries,943;GTEx Coexpression,1143
gene_set_query	811	DLX6	723.3	ARCHS4 Coexpression,961;Enrichr Queries,155;GTEx Coexpression,1054	SLIT2
gene_set_query	812	ZNF41	724	ARCHS4 Coexpression,352;Enrichr Queries,646;GTEx Coexpression,1174
gene_set_query	813	PAX7	725.3	ARCHS4 Coexpression,798;Enrichr Queries,176;GTEx Coexpression,1202	SLIT2
gene_set_query	814	ZBTB48	725.3	ARCHS4 Coexpression,557;Enrichr Queries,598;GTEx Coexpression,1021
gene_set_query	815	NOTO	726	ARCHS4 Coexpression,741;Enrichr Queries,113;GTEx Coexpression,1324	SLIT2
gene_set_query	816	ZKSCAN8	726.5	ARCHS4 Coexpression,764;GTEx Coexpression,689
gene_set_query	817	ZNF324	727	ARCHS4 Coexpression,1093;Enrichr Queries,562;GTEx Coexpression,526
gene_set_query	818	ZNF83	727.3	ARCHS4 Coexpression,1314;Enrichr Queries,172;ReMap ChIP-seq,274;GTEx Coexpression,1149	CLU
gene_set_query	819	SPIC	728.3	ARCHS4 Coexpression,788;Enrichr Queries,727;GTEx Coexpression,670
gene_set_query	820	NFIC	728.4	ARCHS4 Coexpression,1344;ENCODE ChIP-seq,10;Enrichr Queries,1110;ReMap ChIP-seq,212;GTEx Coexpression,966	CLU
gene_set_query	821	ZNF251	728.7	ARCHS4 Coexpression,67;Enrichr Queries,919;GTEx Coexpression,1200
gene_set_query	822	ZNF787	728.7	ARCHS4 Coexpression,673;Enrichr Queries,1185;GTEx Coexpression,328
gene_set_query	823	ZSCAN21	729	ARCHS4 Coexpression,1005;Enrichr Queries,1028;GTEx Coexpression,154
gene_set_query	824	ZNF454	729.3	ARCHS4 Coexpression,688;Enrichr Queries,490;GTEx Coexpression,1010	SLIT2
gene_set_query	825	TCF12	729.4	ARCHS4 Coexpression,1119;ENCODE ChIP-seq,12;Enrichr Queries,746;ReMap ChIP-seq,171;GTEx Coexpression,1599	CLU
gene_set_query	826	FOXJ2	729.5	ARCHS4 Coexpression,1207;Enrichr Queries,825;ReMap ChIP-seq,271;GTEx Coexpression,615
gene_set_query	827	SOX17	729.5	Literature ChIP-seq,30;ARCHS4 Coexpression,1471;Enrichr Queries,403;GTEx Coexpression,1014	CDKN2A,CLU
gene_set_query	828	SOX7	730	ARCHS4 Coexpression,941;Enrichr Queries,1180;GTEx Coexpression,69
gene_set_query	829	L3MBTL1	731.5	ARCHS4 Coexpression,1130;GTEx Coexpression,333
gene_set_query	830	POU6F1	732	ARCHS4 Coexpression,1551;Enrichr Queries,427;GTEx Coexpression,218	CLU
gene_set_query	831	ZNF292	732.3	ARCHS4 Coexpression,493;Enrichr Queries,620;GTEx Coexpression,1084
gene_set_query	832	REPIN1	732.3	ARCHS4 Coexpression,1015;Enrichr Queries,327;GTEx Coexpression,855	CLU
gene_set_query	833	BHLHE41	732.5	ARCHS4 Coexpression,591;GTEx Coexpression,874
gene_set_query	834	PROP1	732.7	ARCHS4 Coexpression,821;Enrichr Queries,1366;GTEx Coexpression,11	CDKN2A
gene_set_query	835	RFX7	733	ARCHS4 Coexpression,763;Enrichr Queries,662;GTEx Coexpression,774
gene_set_query	836	BAZ2B	733.3	ARCHS4 Coexpression,723;Enrichr Queries,641;GTEx Coexpression,836
gene_set_query	837	ZNF550	733.3	ARCHS4 Coexpression,994;Enrichr Queries,925;GTEx Coexpression,281
gene_set_query	838	NME2	733.3	ARCHS4 Coexpression,657;ReMap ChIP-seq,185;GTEx Coexpression,1358
gene_set_query	839	SIM2	734	ARCHS4 Coexpression,1142;Enrichr Queries,352;GTEx Coexpression,708	CDKN2A
gene_set_query	840	NOBOX	734.7	ARCHS4 Coexpression,513;Enrichr Queries,1291;GTEx Coexpression,400
gene_set_query	841	FAM200B	735	ARCHS4 Coexpression,322;GTEx Coexpression,1148
gene_set_query	842	ZSCAN18	736	ARCHS4 Coexpression,1508;Enrichr Queries,109;GTEx Coexpression,591	SLIT2,CLU
gene_set_query	843	ARNT2	736	ARCHS4 Coexpression,1400;Enrichr Queries,46;GTEx Coexpression,762	SLIT2,CLU
gene_set_query	844	ZNF30	737.3	ARCHS4 Coexpression,1079;Enrichr Queries,579;GTEx Coexpression,554
gene_set_query	845	ZNF19	740	ARCHS4 Coexpression,855;Enrichr Queries,1177;GTEx Coexpression,188
gene_set_query	846	ZKSCAN3	740	ARCHS4 Coexpression,1441;Enrichr Queries,585;GTEx Coexpression,194
gene_set_query	847	ZNF135	740.7	ARCHS4 Coexpression,656;Enrichr Queries,450;GTEx Coexpression,1116	SLIT2
gene_set_query	848	NKRF	741.3	ARCHS4 Coexpression,690;Enrichr Queries,999;GTEx Coexpression,535
gene_set_query	849	CAMTA1	741.7	ARCHS4 Coexpression,848;Enrichr Queries,677;GTEx Coexpression,700
gene_set_query	850	MESP1	741.7	ARCHS4 Coexpression,26;Enrichr Queries,1237;GTEx Coexpression,962	CDKN2A
gene_set_query	851	ZNF436	742	ARCHS4 Coexpression,760;Enrichr Queries,239;GTEx Coexpression,1227	CLU
gene_set_query	852	NANOGNB	742	ARCHS4 Coexpression,428;GTEx Coexpression,1056
gene_set_query	853	BARX2	742.3	ARCHS4 Coexpression,408;Enrichr Queries,1009;GTEx Coexpression,810
gene_set_query	854	ZNF699	743	ARCHS4 Coexpression,489;Enrichr Queries,274;GTEx Coexpression,1466	SLIT2
gene_set_query	855	DMRTC2	744	ARCHS4 Coexpression,286;Enrichr Queries,1295;GTEx Coexpression,651
gene_set_query	856	ZNF462	745	ARCHS4 Coexpression,893;Enrichr Queries,986;GTEx Coexpression,356
gene_set_query	857	SCRT2	745	ARCHS4 Coexpression,917;Enrichr Queries,1030;GTEx Coexpression,288
gene_set_query	858	STAT2	745.2	ARCHS4 Coexpression,789;ENCODE ChIP-seq,116;Enrichr Queries,1327;ReMap ChIP-seq,233;GTEx Coexpression,1261
gene_set_query	859	RORB	745.7	ARCHS4 Coexpression,580;Enrichr Queries,385;GTEx Coexpression,1272	SLIT2
gene_set_query	860	ZNF763	746	ARCHS4 Coexpression,441;Enrichr Queries,731;GTEx Coexpression,1066
gene_set_query	861	ZNF33B	746.3	ARCHS4 Coexpression,828;Enrichr Queries,1155;GTEx Coexpression,256
gene_set_query	862	EN2	746.3	ARCHS4 Coexpression,564;Enrichr Queries,1318;GTEx Coexpression,357
gene_set_query	863	ZNF620	747.3	ARCHS4 Coexpression,1238;Enrichr Queries,770;GTEx Coexpression,234
gene_set_query	864	ZNF587B	747.5	ARCHS4 Coexpression,1410;GTEx Coexpression,85
gene_set_query	865	ZNF99	748	ARCHS4 Coexpression,1475;Enrichr Queries,543;GTEx Coexpression,226
gene_set_query	866	ZNF207	748.3	ARCHS4 Coexpression,1308;Enrichr Queries,556;ReMap ChIP-seq,225;GTEx Coexpression,904
gene_set_query	867	ZNF773	748.7	ARCHS4 Coexpression,1274;Enrichr Queries,793;GTEx Coexpression,179
gene_set_query	868	TBX5	749.3	Literature ChIP-seq,81;ARCHS4 Coexpression,1426;Enrichr Queries,361;GTEx Coexpression,1129	SLIT2
gene_set_query	869	TBX3	749.3	Literature ChIP-seq,119;ARCHS4 Coexpression,974;Enrichr Queries,374;GTEx Coexpression,1530	SLIT2
gene_set_query	870	ZNF74	749.7	ARCHS4 Coexpression,205;Enrichr Queries,955;GTEx Coexpression,1089
gene_set_query	871	ZNF667	750	ARCHS4 Coexpression,981;Enrichr Queries,143;GTEx Coexpression,1126	CLU
gene_set_query	872	NKX23	750.5	ARCHS4 Coexpression,1444;GTEx Coexpression,57
gene_set_query	873	ZNF446	752.3	ARCHS4 Coexpression,389;Enrichr Queries,891;GTEx Coexpression,977
gene_set_query	874	ZNF79	753	ARCHS4 Coexpression,123;Enrichr Queries,1062;GTEx Coexpression,1074
gene_set_query	875	SP100	753	ARCHS4 Coexpression,1036;Enrichr Queries,1046;GTEx Coexpression,177
gene_set_query	876	USF2	753.4	ARCHS4 Coexpression,1021;ENCODE ChIP-seq,78;Enrichr Queries,959;ReMap ChIP-seq,122;GTEx Coexpression,1587
gene_set_query	877	OLIG2	753.5	Literature ChIP-seq,39;ARCHS4 Coexpression,1393;Enrichr Queries,164;GTEx Coexpression,1418	SLIT2,CLU
gene_set_query	878	ZNF284	753.7	ARCHS4 Coexpression,1389;Enrichr Queries,367;GTEx Coexpression,505	CLU
gene_set_query	879	ELF5	754.2	Literature ChIP-seq,108;ARCHS4 Coexpression,1456;Enrichr Queries,1152;ReMap ChIP-seq,289;GTEx Coexpression,766
gene_set_query	880	FOXI3	754.5	ARCHS4 Coexpression,1299;GTEx Coexpression,210
gene_set_query	881	SNAPC2	754.5	ARCHS4 Coexpression,414;GTEx Coexpression,1095
gene_set_query	882	ETV2	755.5	Literature ChIP-seq,116;ARCHS4 Coexpression,632;Enrichr Queries,1105;GTEx Coexpression,1169
gene_set_query	883	ZFP42	756.5	Literature ChIP-seq,104;ARCHS4 Coexpression,1243;Enrichr Queries,420;GTEx Coexpression,1259	SLIT2
gene_set_query	884	CAMTA2	756.7	ARCHS4 Coexpression,1434;Enrichr Queries,572;GTEx Coexpression,264
gene_set_query	885	ZNF16	757	ARCHS4 Coexpression,769;Enrichr Queries,1135;GTEx Coexpression,367
gene_set_query	886	ZNF394	757.3	ARCHS4 Coexpression,1072;Enrichr Queries,595;GTEx Coexpression,605
gene_set_query	887	ELF4	757.3	ARCHS4 Coexpression,570;Enrichr Queries,1014;GTEx Coexpression,688
gene_set_query	888	TRERF1	757.3	ARCHS4 Coexpression,230;Enrichr Queries,792;GTEx Coexpression,1250
gene_set_query	889	POU6F2	758	ARCHS4 Coexpression,396;Enrichr Queries,491;GTEx Coexpression,1387	SLIT2
gene_set_query	890	SIM1	758	ARCHS4 Coexpression,523;Enrichr Queries,191;GTEx Coexpression,1560	SLIT2
gene_set_query	891	ZNF326	758	ARCHS4 Coexpression,1140;Enrichr Queries,559;GTEx Coexpression,575
gene_set_query	892	HOXB8	758	ARCHS4 Coexpression,586;Enrichr Queries,337;GTEx Coexpression,1351	CDKN2A
gene_set_query	893	ZNF783	760.3	ARCHS4 Coexpression,745;Enrichr Queries,846;GTEx Coexpression,690
gene_set_query	894	TEAD3	761	ARCHS4 Coexpression,851;Enrichr Queries,268;GTEx Coexpression,1164	CLU
gene_set_query	895	E4F1	761.5	Literature ChIP-seq,163;ARCHS4 Coexpression,806;Enrichr Queries,544;GTEx Coexpression,1533
gene_set_query	896	SOX15	762.7	ARCHS4 Coexpression,682;Enrichr Queries,883;GTEx Coexpression,723
gene_set_query	897	GCM2	764	ARCHS4 Coexpression,128;Enrichr Queries,1340;GTEx Coexpression,824
gene_set_query	898	SRCAP	764	ARCHS4 Coexpression,181;Enrichr Queries,606;GTEx Coexpression,1505
gene_set_query	899	ATOH7	764.7	ARCHS4 Coexpression,282;Enrichr Queries,1261;GTEx Coexpression,751
gene_set_query	900	SOHLH2	764.7	ARCHS4 Coexpression,826;Enrichr Queries,91;GTEx Coexpression,1377	SLIT2,CLU
gene_set_query	901	SOX12	765	ARCHS4 Coexpression,87;Enrichr Queries,684;GTEx Coexpression,1524
gene_set_query	902	ZNF566	765.7	ARCHS4 Coexpression,1219;Enrichr Queries,930;GTEx Coexpression,148
gene_set_query	903	BNC2	767	ARCHS4 Coexpression,944;Enrichr Queries,120;GTEx Coexpression,1237	SLIT2
gene_set_query	904	CPXCR1	768.3	ARCHS4 Coexpression,297;Enrichr Queries,495;GTEx Coexpression,1513	SLIT2
gene_set_query	905	ZBTB45	768.7	ARCHS4 Coexpression,436;Enrichr Queries,993;GTEx Coexpression,877
gene_set_query	906	ZNF697	768.7	ARCHS4 Coexpression,447;Enrichr Queries,356;GTEx Coexpression,1503	CLU
gene_set_query	907	SPZ1	770	ARCHS4 Coexpression,245;GTEx Coexpression,1295
gene_set_query	908	HEYL	770.7	ARCHS4 Coexpression,416;Enrichr Queries,444;GTEx Coexpression,1452	CLU
gene_set_query	909	ZNF711	770.7	ARCHS4 Coexpression,1373;Enrichr Queries,48;GTEx Coexpression,891	SLIT2,CLU
gene_set_query	910	YBX2	771	ARCHS4 Coexpression,977;Enrichr Queries,419;GTEx Coexpression,917	CLU
gene_set_query	911	HOXB1	772	ARCHS4 Coexpression,329;Enrichr Queries,1281;GTEx Coexpression,706
gene_set_query	912	ZNF785	772.5	ARCHS4 Coexpression,1377;GTEx Coexpression,168
gene_set_query	913	ZNF234	774	ARCHS4 Coexpression,942;Enrichr Queries,642;GTEx Coexpression,738
gene_set_query	914	ZNF765	774.7	ARCHS4 Coexpression,891;Enrichr Queries,789;GTEx Coexpression,644
gene_set_query	915	CCDC169SOHLH2	775	ARCHS4 Coexpression,775
gene_set_query	916	ZNF26	775	ARCHS4 Coexpression,927;Enrichr Queries,1137;GTEx Coexpression,261
gene_set_query	917	PAX2	775.3	ARCHS4 Coexpression,675;Enrichr Queries,1328;GTEx Coexpression,323
gene_set_query	918	TBXT	775.8	ARCHS4 Coexpression,568;Enrichr Queries,1363;ReMap ChIP-seq,213;GTEx Coexpression,959
gene_set_query	919	ZNF565	776.7	ARCHS4 Coexpression,890;Enrichr Queries,1207;GTEx Coexpression,233
gene_set_query	920	DBX2	777.7	ARCHS4 Coexpression,4;Enrichr Queries,920;GTEx Coexpression,1409	CLU
gene_set_query	921	ZNF496	778	ARCHS4 Coexpression,746;Enrichr Queries,617;GTEx Coexpression,971
gene_set_query	922	ZNF786	778	ARCHS4 Coexpression,698;Enrichr Queries,1361;GTEx Coexpression,275
gene_set_query	923	ZUP1	778.3	ARCHS4 Coexpression,1463;Enrichr Queries,592;GTEx Coexpression,280
gene_set_query	924	ZNF782	779	ARCHS4 Coexpression,916;Enrichr Queries,279;GTEx Coexpression,1142	CLU
gene_set_query	925	TBX22	779	ARCHS4 Coexpression,164;Enrichr Queries,1246;GTEx Coexpression,927
gene_set_query	926	ZNF75A	780	ARCHS4 Coexpression,172;Enrichr Queries,1187;GTEx Coexpression,981
gene_set_query	927	ZC3H8	780.5	ARCHS4 Coexpression,1229;Enrichr Queries,1168;ReMap ChIP-seq,249;GTEx Coexpression,476
gene_set_query	928	ZNF813	781	ARCHS4 Coexpression,1455;GTEx Coexpression,107
gene_set_query	929	MYBL1	781.3	Literature ChIP-seq,153;ARCHS4 Coexpression,1447;Enrichr Queries,1171;GTEx Coexpression,354
gene_set_query	930	HESX1	782	ARCHS4 Coexpression,784;Enrichr Queries,808;GTEx Coexpression,754
gene_set_query	931	ZNF528	783.3	ARCHS4 Coexpression,768;Enrichr Queries,381;GTEx Coexpression,1201	CLU
gene_set_query	932	ZNF574	783.7	ARCHS4 Coexpression,450;Enrichr Queries,1182;GTEx Coexpression,719
gene_set_query	933	TBX20	784	ARCHS4 Coexpression,1611;Enrichr Queries,133;GTEx Coexpression,608	SLIT2
gene_set_query	934	ZNF32	784.3	ARCHS4 Coexpression,661;Enrichr Queries,199;GTEx Coexpression,1493	CLU
gene_set_query	935	ZNF407	784.7	ARCHS4 Coexpression,1586;Enrichr Queries,715;GTEx Coexpression,53
gene_set_query	936	ZNF445	784.7	ARCHS4 Coexpression,962;Enrichr Queries,831;GTEx Coexpression,561
gene_set_query	937	ZNF222	785.3	ARCHS4 Coexpression,1395;Enrichr Queries,345;GTEx Coexpression,616	CLU
gene_set_query	938	ZSCAN31	786	ARCHS4 Coexpression,1194;GTEx Coexpression,378
gene_set_query	939	NFATC3	786	ARCHS4 Coexpression,842;Enrichr Queries,652;GTEx Coexpression,864
gene_set_query	940	ZNF296	786	ARCHS4 Coexpression,277;Enrichr Queries,1277;GTEx Coexpression,804
gene_set_query	941	ZFP91	786.3	ARCHS4 Coexpression,331;Enrichr Queries,550;GTEx Coexpression,1478
gene_set_query	942	PRDM14	786.6	Literature ChIP-seq,90;ARCHS4 Coexpression,1174;Enrichr Queries,1313;ReMap ChIP-seq,173;GTEx Coexpression,1183
gene_set_query	943	ZNF365	787.3	ARCHS4 Coexpression,361;Enrichr Queries,1071;GTEx Coexpression,930
gene_set_query	944	ZNF335	787.5	ARCHS4 Coexpression,947;Enrichr Queries,518;ReMap ChIP-seq,297;GTEx Coexpression,1388
gene_set_query	945	ZNF516	788	ARCHS4 Coexpression,830;Enrichr Queries,609;GTEx Coexpression,925
gene_set_query	946	ZNF70	788.3	ARCHS4 Coexpression,1478;Enrichr Queries,721;GTEx Coexpression,166
gene_set_query	947	GTF2IRD2	789	ARCHS4 Coexpression,920;Enrichr Queries,503;GTEx Coexpression,944
gene_set_query	948	ZNF706	789.3	ARCHS4 Coexpression,1145;Enrichr Queries,659;GTEx Coexpression,564
gene_set_query	949	ZNF71	790.7	ARCHS4 Coexpression,641;Enrichr Queries,763;GTEx Coexpression,968
gene_set_query	950	SNAI1	791.3	ARCHS4 Coexpression,305;Enrichr Queries,1133;GTEx Coexpression,936
gene_set_query	951	ETV7	791.3	ARCHS4 Coexpression,200;Enrichr Queries,1401;GTEx Coexpression,773
gene_set_query	952	NPAS1	791.7	ARCHS4 Coexpression,15;Enrichr Queries,1077;GTEx Coexpression,1283	CDKN2A
gene_set_query	953	ARID5B	791.7	ARCHS4 Coexpression,954;Enrichr Queries,1162;GTEx Coexpression,259
gene_set_query	954	ZNF709	792.7	ARCHS4 Coexpression,953;Enrichr Queries,573;GTEx Coexpression,852
gene_set_query	955	RFX6	793	ARCHS4 Coexpression,49;Enrichr Queries,928;GTEx Coexpression,1402	CLU
gene_set_query	956	ZNF432	793	ARCHS4 Coexpression,1300;Enrichr Queries,877;GTEx Coexpression,202
gene_set_query	957	ZNF22	793.3	ARCHS4 Coexpression,1254;Enrichr Queries,207;GTEx Coexpression,919	CLU
gene_set_query	958	RORA	793.7	ARCHS4 Coexpression,849;Enrichr Queries,1225;GTEx Coexpression,307
gene_set_query	959	SETBP1	794	ARCHS4 Coexpression,467;Enrichr Queries,451;GTEx Coexpression,1464	SLIT2
gene_set_query	960	MYNN	795.3	ARCHS4 Coexpression,1466;Enrichr Queries,822;ReMap ChIP-seq,230;GTEx Coexpression,663
gene_set_query	961	ZFP69	795.5	ARCHS4 Coexpression,292;GTEx Coexpression,1299
gene_set_query	962	HES6	797	ARCHS4 Coexpression,1031;Enrichr Queries,201;GTEx Coexpression,1159	CLU
gene_set_query	963	ZNF425	797.3	ARCHS4 Coexpression,840;Enrichr Queries,1061;GTEx Coexpression,491
gene_set_query	964	ZFPM1	797.3	ARCHS4 Coexpression,1082;Enrichr Queries,798;GTEx Coexpression,512
gene_set_query	965	ZNF431	798	ARCHS4 Coexpression,1035;Enrichr Queries,724;GTEx Coexpression,635
gene_set_query	966	ZNF354B	798.3	ARCHS4 Coexpression,78;Enrichr Queries,1100;GTEx Coexpression,1217
gene_set_query	967	ZNF497	798.7	ARCHS4 Coexpression,106;Enrichr Queries,1285;GTEx Coexpression,1005
gene_set_query	968	ZNF77	798.7	ARCHS4 Coexpression,1428;Enrichr Queries,459;GTEx Coexpression,509	SLIT2
gene_set_query	969	TRPS1	799.7	ARCHS4 Coexpression,1493;Enrichr Queries,84;GTEx Coexpression,822	SLIT2,CLU
gene_set_query	970	SNAI2	800.3	ARCHS4 Coexpression,1610;Enrichr Queries,35;ReMap ChIP-seq,178;GTEx Coexpression,1378	SLIT2,CLU
gene_set_query	971	ZNF333	800.3	ARCHS4 Coexpression,1042;Enrichr Queries,752;GTEx Coexpression,607
gene_set_query	972	ZNF558	801	ARCHS4 Coexpression,1230;Enrichr Queries,858;GTEx Coexpression,315
gene_set_query	973	FOXN1	801.3	ARCHS4 Coexpression,460;Enrichr Queries,1181;GTEx Coexpression,763
gene_set_query	974	PAX4	802	ARCHS4 Coexpression,923;Enrichr Queries,964;GTEx Coexpression,519
gene_set_query	975	ZNF585A	802.3	ARCHS4 Coexpression,959;Enrichr Queries,1090;GTEx Coexpression,358
gene_set_query	976	BARHL2	802.7	ARCHS4 Coexpression,925;Enrichr Queries,1380;GTEx Coexpression,103
gene_set_query	977	ZNF224	803	ARCHS4 Coexpression,1095;Enrichr Queries,905;GTEx Coexpression,409
gene_set_query	978	ZNF641	803	ARCHS4 Coexpression,201;Enrichr Queries,1339;GTEx Coexpression,869
gene_set_query	979	ZNF131	803	ARCHS4 Coexpression,1435;Enrichr Queries,506;GTEx Coexpression,468
gene_set_query	980	ZNF267	803.7	ARCHS4 Coexpression,1191;Enrichr Queries,1157;GTEx Coexpression,63
gene_set_query	981	ZNF576	803.7	ARCHS4 Coexpression,502;Enrichr Queries,917;GTEx Coexpression,992
gene_set_query	982	ZNF560	804	ARCHS4 Coexpression,1172;Enrichr Queries,821;GTEx Coexpression,419
gene_set_query	983	HOXA10	804	ARCHS4 Coexpression,1206;Enrichr Queries,94;GTEx Coexpression,1112	CDKN2A,SLIT2
gene_set_query	984	MBD3	804.3	ARCHS4 Coexpression,839;Enrichr Queries,873;ReMap ChIP-seq,263;GTEx Coexpression,1242
gene_set_query	985	ZNF202	805	ARCHS4 Coexpression,184;Enrichr Queries,1299;GTEx Coexpression,932
gene_set_query	986	UNCX	805	ARCHS4 Coexpression,948;Enrichr Queries,1346;GTEx Coexpression,121
gene_set_query	987	ZNF23	806	ARCHS4 Coexpression,1287;Enrichr Queries,330;GTEx Coexpression,801	CLU
gene_set_query	988	HMGA1	806.3	ARCHS4 Coexpression,722;Enrichr Queries,953;GTEx Coexpression,744
gene_set_query	989	IRF3	806.6	ARCHS4 Coexpression,1156;ENCODE ChIP-seq,62;Enrichr Queries,1064;ReMap ChIP-seq,259;GTEx Coexpression,1492
gene_set_query	990	ZNF177	806.7	ARCHS4 Coexpression,1301;Enrichr Queries,205;GTEx Coexpression,914	SLIT2
gene_set_query	991	ZNF668	806.7	ARCHS4 Coexpression,302;Enrichr Queries,637;GTEx Coexpression,1481
gene_set_query	992	ZNF169	806.7	ARCHS4 Coexpression,813;Enrichr Queries,1093;GTEx Coexpression,514
gene_set_query	993	DMRT3	807.3	ARCHS4 Coexpression,1225;Enrichr Queries,117;GTEx Coexpression,1080	SLIT2
gene_set_query	994	POU3F4	807.7	ARCHS4 Coexpression,319;Enrichr Queries,1051;GTEx Coexpression,1053
gene_set_query	995	HOXC8	808	ARCHS4 Coexpression,603;Enrichr Queries,240;GTEx Coexpression,1581	SLIT2
gene_set_query	996	ZNF443	808	ARCHS4 Coexpression,1346;Enrichr Queries,295;GTEx Coexpression,783	CLU
gene_set_query	997	ZNF43	809	ARCHS4 Coexpression,1371;Enrichr Queries,20;GTEx Coexpression,1036	SLIT2,CLU
gene_set_query	998	FOXD2	809	ARCHS4 Coexpression,622;Enrichr Queries,1002;GTEx Coexpression,803
gene_set_query	999	ZNF613	809.7	ARCHS4 Coexpression,1436;Enrichr Queries,807;GTEx Coexpression,186
gene_set_query	1000	MBD2	809.8	ARCHS4 Coexpression,1159;Enrichr Queries,610;ReMap ChIP-seq,257;GTEx Coexpression,1213
gene_set_query	1001	ZFHX3	810.3	ARCHS4 Coexpression,599;Enrichr Queries,966;GTEx Coexpression,866
gene_set_query	1002	MXD4	810.3	ARCHS4 Coexpression,1406;Enrichr Queries,983;GTEx Coexpression,42
gene_set_query	1003	TFAP2E	810.3	ARCHS4 Coexpression,1502;Enrichr Queries,718;GTEx Coexpression,211
gene_set_query	1004	SOX6	810.5	ARCHS4 Coexpression,1104;Enrichr Queries,409;ReMap ChIP-seq,280;GTEx Coexpression,1449	SLIT2
gene_set_query	1005	ZNF37A	813.7	ARCHS4 Coexpression,1200;Enrichr Queries,785;GTEx Coexpression,456
gene_set_query	1006	ZNF607	814.3	ARCHS4 Coexpression,691;Enrichr Queries,907;GTEx Coexpression,845
gene_set_query	1007	THAP5	816.7	ARCHS4 Coexpression,1070;Enrichr Queries,1306;GTEx Coexpression,74
gene_set_query	1008	ZNF329	818	ARCHS4 Coexpression,1554;Enrichr Queries,413;GTEx Coexpression,487	SLIT2
gene_set_query	1009	MTF2	818.3	Literature ChIP-seq,11;ARCHS4 Coexpression,1420;GTEx Coexpression,1024	CDKN2A,SLIT2
gene_set_query	1010	ZNF737	819.5	ARCHS4 Coexpression,825;GTEx Coexpression,814
gene_set_query	1011	ZFP92	821.3	ARCHS4 Coexpression,946;Enrichr Queries,469;GTEx Coexpression,1049	SLIT2
gene_set_query	1012	TET1	821.7	Literature ChIP-seq,35;ARCHS4 Coexpression,1187;GTEx Coexpression,1243	CDKN2A
gene_set_query	1013	ZNF493	821.7	ARCHS4 Coexpression,1062;Enrichr Queries,1104;GTEx Coexpression,299
gene_set_query	1014	HIC2	821.7	ARCHS4 Coexpression,686;Enrichr Queries,1029;GTEx Coexpression,750
gene_set_query	1015	MIXL1	821.7	ARCHS4 Coexpression,739;Enrichr Queries,1255;GTEx Coexpression,471
gene_set_query	1016	ZNF678	823	ARCHS4 Coexpression,1485;Enrichr Queries,776;GTEx Coexpression,208
gene_set_query	1017	ZNF844	823.5	ARCHS4 Coexpression,1060;GTEx Coexpression,587
gene_set_query	1018	RBPJ	823.8	Literature ChIP-seq,78;ARCHS4 Coexpression,1450;Enrichr Queries,1047;ReMap ChIP-seq,91;GTEx Coexpression,1453
gene_set_query	1019	ZNF75D	824.3	ARCHS4 Coexpression,1141;Enrichr Queries,161;GTEx Coexpression,1171	CLU
gene_set_query	1020	ZBTB22	824.3	ARCHS4 Coexpression,1065;Enrichr Queries,996;GTEx Coexpression,412
gene_set_query	1021	CRX	825	Literature ChIP-seq,132;ARCHS4 Coexpression,1432;Enrichr Queries,1253;GTEx Coexpression,483
gene_set_query	1022	ZNF705B	825	ARCHS4 Coexpression,195;GTEx Coexpression,1455
gene_set_query	1023	NPAS3	825.3	ARCHS4 Coexpression,683;Enrichr Queries,366;GTEx Coexpression,1427	SLIT2
gene_set_query	1024	PPARA	825.7	ARCHS4 Coexpression,1096;Enrichr Queries,323;GTEx Coexpression,1058	CLU
gene_set_query	1025	EBF4	826	ARCHS4 Coexpression,1403;Enrichr Queries,66;GTEx Coexpression,1009	SLIT2,CLU
gene_set_query	1026	ZNF3	826	ARCHS4 Coexpression,713;Enrichr Queries,890;GTEx Coexpression,875
gene_set_query	1027	REXO4	826	ARCHS4 Coexpression,268;GTEx Coexpression,1384
gene_set_query	1028	ZNF215	826.3	ARCHS4 Coexpression,1078;Enrichr Queries,655;GTEx Coexpression,746
gene_set_query	1029	ARID3B	827	ARCHS4 Coexpression,464;GTEx Coexpression,1190
gene_set_query	1030	ZNF350	827	ARCHS4 Coexpression,719;Enrichr Queries,1245;GTEx Coexpression,517
gene_set_query	1031	THRA	827	Literature ChIP-seq,150;ARCHS4 Coexpression,1580;Enrichr Queries,273;GTEx Coexpression,1305	CLU
gene_set_query	1032	DEAF1	827	ARCHS4 Coexpression,1585;Enrichr Queries,1160;ReMap ChIP-seq,223;GTEx Coexpression,340
gene_set_query	1033	NR5A1	827	ARCHS4 Coexpression,919;Enrichr Queries,215;GTEx Coexpression,1347	CLU
gene_set_query	1034	ZNF276	827.3	ARCHS4 Coexpression,1108;Enrichr Queries,537;GTEx Coexpression,837
gene_set_query	1035	TCF7L1	827.3	ARCHS4 Coexpression,614;Enrichr Queries,329;GTEx Coexpression,1539	CLU
gene_set_query	1036	DRAP1	828.7	ARCHS4 Coexpression,341;Enrichr Queries,1194;GTEx Coexpression,951
gene_set_query	1037	ZNF354C	829.7	ARCHS4 Coexpression,932;Enrichr Queries,399;GTEx Coexpression,1158	SLIT2
gene_set_query	1038	FOXI1	830	ARCHS4 Coexpression,610;Enrichr Queries,1284;GTEx Coexpression,596
gene_set_query	1039	ZNF101	831	ARCHS4 Coexpression,935;Enrichr Queries,1393;GTEx Coexpression,165
gene_set_query	1040	ZNF707	831.3	ARCHS4 Coexpression,324;Enrichr Queries,778;GTEx Coexpression,1392
gene_set_query	1041	ATOH8	831.3	ARCHS4 Coexpression,1496;Enrichr Queries,287;GTEx Coexpression,711	CLU
gene_set_query	1042	FOXN2	832.3	ARCHS4 Coexpression,1548;Enrichr Queries,603;GTEx Coexpression,346
gene_set_query	1043	ZNF555	832.7	ARCHS4 Coexpression,781;Enrichr Queries,520;GTEx Coexpression,1197
gene_set_query	1044	THRB	835.7	ARCHS4 Coexpression,1267;Enrichr Queries,30;GTEx Coexpression,1210	SLIT2,CLU
gene_set_query	1045	HOMEZ	836.3	ARCHS4 Coexpression,702;Enrichr Queries,470;GTEx Coexpression,1337	CLU
gene_set_query	1046	ZNF511	837.3	ARCHS4 Coexpression,718;Enrichr Queries,1321;GTEx Coexpression,473
gene_set_query	1047	HELT	837.3	ARCHS4 Coexpression,425;Enrichr Queries,1384;GTEx Coexpression,703
gene_set_query	1048	ZNF594	838	ARCHS4 Coexpression,1614;Enrichr Queries,584;GTEx Coexpression,316
gene_set_query	1049	ZNF658	839	ARCHS4 Coexpression,1589;Enrichr Queries,89	SLIT2,CLU
gene_set_query	1050	ZNF414	839	ARCHS4 Coexpression,180;Enrichr Queries,1024;GTEx Coexpression,1313
gene_set_query	1051	ZNF316	839.3	ARCHS4 Coexpression,820;Enrichr Queries,676;GTEx Coexpression,1022
gene_set_query	1052	ZNF44	839.3	ARCHS4 Coexpression,903;Enrichr Queries,665;GTEx Coexpression,950
gene_set_query	1053	DMTF1	839.3	ARCHS4 Coexpression,163;Enrichr Queries,857;GTEx Coexpression,1498
gene_set_query	1054	ZNF35	840.7	ARCHS4 Coexpression,838;Enrichr Queries,1059;GTEx Coexpression,625
gene_set_query	1055	ZNF611	841	ARCHS4 Coexpression,1041;Enrichr Queries,701;GTEx Coexpression,781
gene_set_query	1056	RFX8	842	ARCHS4 Coexpression,225;GTEx Coexpression,1459
gene_set_query	1057	MXD1	842.3	ARCHS4 Coexpression,1046;Enrichr Queries,1035;GTEx Coexpression,446
gene_set_query	1058	ZBTB12	842.3	ARCHS4 Coexpression,115;Enrichr Queries,869;GTEx Coexpression,1543
gene_set_query	1059	TBX10	842.7	ARCHS4 Coexpression,451;Enrichr Queries,1130;GTEx Coexpression,947
gene_set_query	1060	ZNF549	842.7	ARCHS4 Coexpression,815;Enrichr Queries,1375;GTEx Coexpression,338
gene_set_query	1061	ZNF687	843.3	ARCHS4 Coexpression,684;Enrichr Queries,607;GTEx Coexpression,1239
gene_set_query	1062	FOXR2	844.3	ARCHS4 Coexpression,1222;Enrichr Queries,138;GTEx Coexpression,1173	SLIT2
gene_set_query	1063	TFCP2	844.7	ARCHS4 Coexpression,679;Enrichr Queries,828;GTEx Coexpression,1027
gene_set_query	1064	LHX8	845	ARCHS4 Coexpression,881;Enrichr Queries,218;GTEx Coexpression,1436	SLIT2
gene_set_query	1065	CIC	845.3	ARCHS4 Coexpression,1497;Enrichr Queries,567;GTEx Coexpression,472
gene_set_query	1066	ZNF891	845.5	ARCHS4 Coexpression,1059;GTEx Coexpression,632
gene_set_query	1067	ZNF426	846	ARCHS4 Coexpression,845;Enrichr Queries,1070;GTEx Coexpression,623
gene_set_query	1068	PRDM10	846.3	ARCHS4 Coexpression,1069;Enrichr Queries,705;GTEx Coexpression,765
gene_set_query	1069	ZNF563	847	ARCHS4 Coexpression,605;Enrichr Queries,342;GTEx Coexpression,1594	CLU
gene_set_query	1070	ZNF24	847.3	ARCHS4 Coexpression,1189;Enrichr Queries,661;ReMap ChIP-seq,229;GTEx Coexpression,1310
gene_set_query	1071	NFATC2	849	ARCHS4 Coexpression,1251;Enrichr Queries,1208;GTEx Coexpression,88
gene_set_query	1072	ZNF438	849.3	ARCHS4 Coexpression,1365;Enrichr Queries,915;GTEx Coexpression,268
gene_set_query	1073	POU3F3	849.3	ARCHS4 Coexpression,1167;Enrichr Queries,10;GTEx Coexpression,1371	SLIT2,CLU
gene_set_query	1074	ZNF546	850	ARCHS4 Coexpression,1110;Enrichr Queries,529;GTEx Coexpression,911
gene_set_query	1075	ZNF264	850.3	ARCHS4 Coexpression,949;Enrichr Queries,696;GTEx Coexpression,906
gene_set_query	1076	OVOL3	850.5	ARCHS4 Coexpression,967;GTEx Coexpression,734
gene_set_query	1077	MYF6	851	ARCHS4 Coexpression,437;Enrichr Queries,1127;GTEx Coexpression,989
gene_set_query	1078	ZNF577	852.3	ARCHS4 Coexpression,886;Enrichr Queries,856;GTEx Coexpression,815
gene_set_query	1079	NEUROD4	852.3	ARCHS4 Coexpression,1567;Enrichr Queries,973;GTEx Coexpression,17	CDKN2A
gene_set_query	1080	HMBOX1	852.5	ARCHS4 Coexpression,1161;Enrichr Queries,946;ReMap ChIP-seq,251;GTEx Coexpression,1052
gene_set_query	1081	ZNF189	852.7	ARCHS4 Coexpression,532;Enrichr Queries,1249;GTEx Coexpression,777
gene_set_query	1082	ZNF133	852.7	ARCHS4 Coexpression,227;Enrichr Queries,948;GTEx Coexpression,1383
gene_set_query	1083	ZNF597	853	ARCHS4 Coexpression,1179;Enrichr Queries,1303;GTEx Coexpression,77
gene_set_query	1084	JRKL	853	ARCHS4 Coexpression,509;Enrichr Queries,510;GTEx Coexpression,1540
gene_set_query	1085	POU2F3	853.3	ARCHS4 Coexpression,1525;Enrichr Queries,897;GTEx Coexpression,138
gene_set_query	1086	ZSCAN4	853.3	ARCHS4 Coexpression,1151;Enrichr Queries,1242;GTEx Coexpression,167
gene_set_query	1087	KCMF1	853.7	ARCHS4 Coexpression,359;Enrichr Queries,683;GTEx Coexpression,1519
gene_set_query	1088	ZNF132	853.7	ARCHS4 Coexpression,1030;Enrichr Queries,775;GTEx Coexpression,756
gene_set_query	1089	TIGD5	854	ARCHS4 Coexpression,878;Enrichr Queries,673;GTEx Coexpression,1011
gene_set_query	1090	ZNF235	854	ARCHS4 Coexpression,1604;Enrichr Queries,687;GTEx Coexpression,271
gene_set_query	1091	DLX1	855.3	ARCHS4 Coexpression,955;Enrichr Queries,291;GTEx Coexpression,1320	SLIT2
gene_set_query	1092	ZNF90	856	ARCHS4 Coexpression,90;Enrichr Queries,1297;GTEx Coexpression,1181
gene_set_query	1093	ZNF653	856	ARCHS4 Coexpression,1109;Enrichr Queries,1016;GTEx Coexpression,443
gene_set_query	1094	ZNF559	856	ARCHS4 Coexpression,541;Enrichr Queries,855;GTEx Coexpression,1172
gene_set_query	1095	ZBTB38	856.7	ARCHS4 Coexpression,84;Enrichr Queries,1223;GTEx Coexpression,1263
gene_set_query	1096	ZBTB4	856.7	ARCHS4 Coexpression,1469;Enrichr Queries,876;GTEx Coexpression,225
gene_set_query	1097	ZNF771	857.3	ARCHS4 Coexpression,247;Enrichr Queries,1309;GTEx Coexpression,1016
gene_set_query	1098	SCMH1	858	ARCHS4 Coexpression,372;GTEx Coexpression,1344
gene_set_query	1099	ZNF300	858.3	ARCHS4 Coexpression,1075;Enrichr Queries,70;GTEx Coexpression,1430	SLIT2,CLU
gene_set_query	1100	HOXD4	859	ARCHS4 Coexpression,1085;Enrichr Queries,24;GTEx Coexpression,1468	CDKN2A,SLIT2
gene_set_query	1101	ARID2	859.3	ARCHS4 Coexpression,1330;Enrichr Queries,738;ReMap ChIP-seq,109;GTEx Coexpression,1260
gene_set_query	1102	PRDM4	859.7	ARCHS4 Coexpression,1398;Enrichr Queries,1021;GTEx Coexpression,160
gene_set_query	1103	DMBX1	860.3	ARCHS4 Coexpression,1224;Enrichr Queries,1355;GTEx Coexpression,2	CDKN2A
gene_set_query	1104	ZNF615	860.7	ARCHS4 Coexpression,970;Enrichr Queries,945;GTEx Coexpression,667
gene_set_query	1105	ZNF142	861.3	ARCHS4 Coexpression,1118;Enrichr Queries,660;GTEx Coexpression,806
gene_set_query	1106	POU1F1	862	ARCHS4 Coexpression,1418;Enrichr Queries,1153;GTEx Coexpression,15	CDKN2A
gene_set_query	1107	MYSM1	862.7	ARCHS4 Coexpression,1188;Enrichr Queries,994;GTEx Coexpression,406
gene_set_query	1108	ZBTB6	863	ARCHS4 Coexpression,244;Enrichr Queries,1193;GTEx Coexpression,1152
gene_set_query	1109	GSC2	863.7	ARCHS4 Coexpression,333;Enrichr Queries,1397;GTEx Coexpression,861
gene_set_query	1110	HINFP	865	ARCHS4 Coexpression,1273;ReMap ChIP-seq,279;GTEx Coexpression,1043
gene_set_query	1111	TWIST1	865.5	ARCHS4 Coexpression,1541;Enrichr Queries,350;ReMap ChIP-seq,8;GTEx Coexpression,1563	SLIT2,CLU
gene_set_query	1112	MYF5	866.3	ARCHS4 Coexpression,411;Enrichr Queries,1095;GTEx Coexpression,1093
gene_set_query	1113	ZNF599	866.3	ARCHS4 Coexpression,499;Enrichr Queries,703;GTEx Coexpression,1397
gene_set_query	1114	ZNF256	866.7	ARCHS4 Coexpression,1337;Enrichr Queries,980;GTEx Coexpression,283
gene_set_query	1115	ZNF232	868	ARCHS4 Coexpression,577;Enrichr Queries,1235;GTEx Coexpression,792
gene_set_query	1116	ZNF639	869	ARCHS4 Coexpression,1057;Enrichr Queries,626;ReMap ChIP-seq,261;GTEx Coexpression,1532
gene_set_query	1117	ZBTB14	870.5	ARCHS4 Coexpression,1591;GTEx Coexpression,150
gene_set_query	1118	POU2AF1	871	ARCHS4 Coexpression,1209;GTEx Coexpression,533
gene_set_query	1119	ZXDC	871	ARCHS4 Coexpression,805;Enrichr Queries,685;GTEx Coexpression,1123
gene_set_query	1120	ZNF543	872.3	ARCHS4 Coexpression,1624;Enrichr Queries,899;GTEx Coexpression,94
gene_set_query	1121	ZNF619	873	ARCHS4 Coexpression,1129;Enrichr Queries,1004;GTEx Coexpression,486
gene_set_query	1122	TFEC	874	ARCHS4 Coexpression,561;Enrichr Queries,815;GTEx Coexpression,1246
gene_set_query	1123	ZNF514	874	ARCHS4 Coexpression,439;Enrichr Queries,1254;GTEx Coexpression,929
gene_set_query	1124	RBSN	874	ARCHS4 Coexpression,469;GTEx Coexpression,1279
gene_set_query	1125	SON	875	ARCHS4 Coexpression,420;GTEx Coexpression,1330
gene_set_query	1126	ZNF396	877	ARCHS4 Coexpression,1137;Enrichr Queries,1010;GTEx Coexpression,484
gene_set_query	1127	ZNF585B	877	ARCHS4 Coexpression,662;Enrichr Queries,976;GTEx Coexpression,993
gene_set_query	1128	ZNF383	878	ARCHS4 Coexpression,922;Enrichr Queries,640;GTEx Coexpression,1072
gene_set_query	1129	ZNF214	878.3	ARCHS4 Coexpression,1366;Enrichr Queries,235;GTEx Coexpression,1034	SLIT2
gene_set_query	1130	CUX2	879.3	ARCHS4 Coexpression,360;Enrichr Queries,836;GTEx Coexpression,1442
gene_set_query	1131	ZFP90	880	ARCHS4 Coexpression,896;Enrichr Queries,644;GTEx Coexpression,1100
gene_set_query	1132	GBX1	880.7	ARCHS4 Coexpression,377;Enrichr Queries,1376;GTEx Coexpression,889
gene_set_query	1133	ZNF257	881.7	ARCHS4 Coexpression,988;Enrichr Queries,772;GTEx Coexpression,885
gene_set_query	1134	NKX31	882	ARCHS4 Coexpression,314;GTEx Coexpression,1450
gene_set_query	1135	NFATC4	882.7	ARCHS4 Coexpression,1011;Enrichr Queries,411;GTEx Coexpression,1226	CLU
gene_set_query	1136	SP110	883.7	ARCHS4 Coexpression,1068;Enrichr Queries,1342;GTEx Coexpression,241
gene_set_query	1137	ZBTB25	883.7	ARCHS4 Coexpression,1416;Enrichr Queries,933;GTEx Coexpression,302
gene_set_query	1138	NEUROG3	884.3	ARCHS4 Coexpression,75;Enrichr Queries,1276;GTEx Coexpression,1302
gene_set_query	1139	NFIA	885.3	ARCHS4 Coexpression,1215;Enrichr Queries,296;GTEx Coexpression,1145	CLU
gene_set_query	1140	ZNF557	885.3	ARCHS4 Coexpression,897;Enrichr Queries,810;GTEx Coexpression,949
gene_set_query	1141	ESX1	886	ARCHS4 Coexpression,1627;Enrichr Queries,12;GTEx Coexpression,1019	CDKN2A,SLIT2
gene_set_query	1142	ZNF740	886	ARCHS4 Coexpression,1217;Enrichr Queries,627;ReMap ChIP-seq,253;GTEx Coexpression,1447
gene_set_query	1143	NR2C1	886.3	ARCHS4 Coexpression,1536;Enrichr Queries,625;GTEx Coexpression,498
gene_set_query	1144	FOXD4L1	887	ARCHS4 Coexpression,926;Enrichr Queries,1298;GTEx Coexpression,437
gene_set_query	1145	EBF2	887	ARCHS4 Coexpression,671;GTEx Coexpression,1103
gene_set_query	1146	SP7	887	ARCHS4 Coexpression,1498;Enrichr Queries,1151;GTEx Coexpression,12	CLU
gene_set_query	1147	GMEB2	888.7	ARCHS4 Coexpression,1077;Enrichr Queries,671;GTEx Coexpression,918
gene_set_query	1148	ZIM2	889.7	ARCHS4 Coexpression,524;Enrichr Queries,539;GTEx Coexpression,1606
gene_set_query	1149	PCGF6	890.3	ARCHS4 Coexpression,1223;Enrichr Queries,805;GTEx Coexpression,643
gene_set_query	1150	ZNF275	891	ARCHS4 Coexpression,998;Enrichr Queries,229;GTEx Coexpression,1446	CLU
gene_set_query	1151	SP6	891.7	ARCHS4 Coexpression,1201;Enrichr Queries,931;GTEx Coexpression,543
gene_set_query	1152	SKOR2	894	ARCHS4 Coexpression,1306;GTEx Coexpression,482
gene_set_query	1153	ZFP1	894.3	ARCHS4 Coexpression,863;Enrichr Queries,938;GTEx Coexpression,882
gene_set_query	1154	ZNF141	895	ARCHS4 Coexpression,1324;Enrichr Queries,730;GTEx Coexpression,631
gene_set_query	1155	PRR12	896.3	ARCHS4 Coexpression,1034;Enrichr Queries,667;GTEx Coexpression,988
gene_set_query	1156	YBX1	897.3	ARCHS4 Coexpression,715;Enrichr Queries,700;GTEx Coexpression,1277
gene_set_query	1157	BATF2	901	ARCHS4 Coexpression,223;Enrichr Queries,1300;GTEx Coexpression,1180
gene_set_query	1158	SOX4	901	ARCHS4 Coexpression,912;Enrichr Queries,357;GTEx Coexpression,1434	CLU
gene_set_query	1159	THAP6	901.3	ARCHS4 Coexpression,1094;Enrichr Queries,963;GTEx Coexpression,647
gene_set_query	1160	ZNF490	902	ARCHS4 Coexpression,1430;Enrichr Queries,615;GTEx Coexpression,661
gene_set_query	1161	ZNF280B	902	ARCHS4 Coexpression,1325;Enrichr Queries,479	CLU
gene_set_query	1162	THAP3	903	ARCHS4 Coexpression,332;Enrichr Queries,889;GTEx Coexpression,1488
gene_set_query	1163	IRX6	904.3	ARCHS4 Coexpression,1340;Enrichr Queries,151;GTEx Coexpression,1222	SLIT2
gene_set_query	1164	ZNF18	905	ARCHS4 Coexpression,931;Enrichr Queries,1020;GTEx Coexpression,764
gene_set_query	1165	LHX4	905.3	ARCHS4 Coexpression,1026;Enrichr Queries,1205;GTEx Coexpression,485
gene_set_query	1166	RLF	909	ARCHS4 Coexpression,1594;Enrichr Queries,575;GTEx Coexpression,558
gene_set_query	1167	PRDM6	909	ARCHS4 Coexpression,1360;Enrichr Queries,210;GTEx Coexpression,1157	SLIT2
gene_set_query	1168	ZNF623	909.7	ARCHS4 Coexpression,506;Enrichr Queries,833;GTEx Coexpression,1390
gene_set_query	1169	ZNF749	910.3	ARCHS4 Coexpression,841;Enrichr Queries,1023;GTEx Coexpression,867
gene_set_query	1170	ZNF285	911	ARCHS4 Coexpression,1546;GTEx Coexpression,276
gene_set_query	1171	PRMT3	911.3	ARCHS4 Coexpression,950;Enrichr Queries,804;GTEx Coexpression,980
gene_set_query	1172	ZNF408	912	ARCHS4 Coexpression,435;Enrichr Queries,1060;GTEx Coexpression,1241
gene_set_query	1173	TPRX1	912.3	ARCHS4 Coexpression,1091;Enrichr Queries,837;GTEx Coexpression,809
gene_set_query	1174	ZNF526	913	ARCHS4 Coexpression,1347;Enrichr Queries,552;GTEx Coexpression,840
gene_set_query	1175	ZNF843	913.7	ARCHS4 Coexpression,861;Enrichr Queries,1000;GTEx Coexpression,880
gene_set_query	1176	PRDM8	914	ARCHS4 Coexpression,870;Enrichr Queries,277;GTEx Coexpression,1595	SLIT2
gene_set_query	1177	ZNF197	915	ARCHS4 Coexpression,1451;Enrichr Queries,1302;ReMap ChIP-seq,239;GTEx Coexpression,668
gene_set_query	1178	LEF1	915.3	ARCHS4 Coexpression,1204;Enrichr Queries,1232;ReMap ChIP-seq,285;GTEx Coexpression,940
gene_set_query	1179	SPDEF	915.3	ARCHS4 Coexpression,283;Enrichr Queries,968;GTEx Coexpression,1495
gene_set_query	1180	FEZF2	917	ARCHS4 Coexpression,1316;Enrichr Queries,168;GTEx Coexpression,1267	SLIT2
gene_set_query	1181	ZBTB17	917	ARCHS4 Coexpression,787;Enrichr Queries,597;GTEx Coexpression,1367
gene_set_query	1182	ZNF675	918	ARCHS4 Coexpression,899;Enrichr Queries,826;GTEx Coexpression,1029
gene_set_query	1183	ZNF865	919	ARCHS4 Coexpression,1051;GTEx Coexpression,787
gene_set_query	1184	MEOX2	919.7	ARCHS4 Coexpression,1583;Enrichr Queries,175;GTEx Coexpression,1001	SLIT2
gene_set_query	1185	ZNF784	919.7	ARCHS4 Coexpression,1138;Enrichr Queries,1364;GTEx Coexpression,257
gene_set_query	1186	ZNF831	920	ARCHS4 Coexpression,1192;Enrichr Queries,1373;GTEx Coexpression,195
gene_set_query	1187	ZNF225	920.5	ARCHS4 Coexpression,590;GTEx Coexpression,1251
gene_set_query	1188	ZNF529	921	ARCHS4 Coexpression,969;Enrichr Queries,799;GTEx Coexpression,995
gene_set_query	1189	TSHZ3	921	ARCHS4 Coexpression,1170;Enrichr Queries,160;GTEx Coexpression,1433	SLIT2
gene_set_query	1190	ZFP14	921.3	ARCHS4 Coexpression,1196;Enrichr Queries,992;GTEx Coexpression,576
gene_set_query	1191	TTF1	922	ARCHS4 Coexpression,1184;GTEx Coexpression,660
gene_set_query	1192	FOSB	924	ARCHS4 Coexpression,1199;Enrichr Queries,410;GTEx Coexpression,1163	CLU
gene_set_query	1193	CHAMP1	924.5	ARCHS4 Coexpression,712;GTEx Coexpression,1137
gene_set_query	1194	ZNF606	926	ARCHS4 Coexpression,930;Enrichr Queries,739;GTEx Coexpression,1109
gene_set_query	1195	ZNF791	928.7	ARCHS4 Coexpression,1018;Enrichr Queries,1128;GTEx Coexpression,640
gene_set_query	1196	ARGFX	929.3	ARCHS4 Coexpression,1010;Enrichr Queries,747;GTEx Coexpression,1031
gene_set_query	1197	AIRE	929.7	ARCHS4 Coexpression,138;Enrichr Queries,1279;GTEx Coexpression,1372
gene_set_query	1198	ZNF770	930.3	ARCHS4 Coexpression,933;Enrichr Queries,1268;GTEx Coexpression,590
gene_set_query	1199	ZNF93	930.7	ARCHS4 Coexpression,1576;Enrichr Queries,674;GTEx Coexpression,542
gene_set_query	1200	ZNF688	931.3	ARCHS4 Coexpression,778;Enrichr Queries,1368;GTEx Coexpression,648
gene_set_query	1201	ZNF473	932	ARCHS4 Coexpression,631;Enrichr Queries,1230;GTEx Coexpression,935
gene_set_query	1202	ZFP62	933	ARCHS4 Coexpression,1480;Enrichr Queries,1026;GTEx Coexpression,293
gene_set_query	1203	DMRTB1	933	ARCHS4 Coexpression,776;Enrichr Queries,1247;GTEx Coexpression,776
gene_set_query	1204	CENPBD1	933.5	ARCHS4 Coexpression,847;GTEx Coexpression,1020
gene_set_query	1205	ZNF823	935	ARCHS4 Coexpression,1397;Enrichr Queries,829;GTEx Coexpression,579
gene_set_query	1206	ZNF730	935	ARCHS4 Coexpression,1552;GTEx Coexpression,318
gene_set_query	1207	ZNF416	935.7	ARCHS4 Coexpression,1099;Enrichr Queries,843;GTEx Coexpression,865
gene_set_query	1208	FOXO4	936.3	ARCHS4 Coexpression,1177;Enrichr Queries,315;GTEx Coexpression,1317	CLU
gene_set_query	1209	NR6A1	936.7	ARCHS4 Coexpression,801;Enrichr Queries,1121;GTEx Coexpression,888
gene_set_query	1210	ZBTB41	936.7	ARCHS4 Coexpression,1505;Enrichr Queries,781;GTEx Coexpression,524
gene_set_query	1211	ZNF714	937.3	ARCHS4 Coexpression,1593;Enrichr Queries,1126;GTEx Coexpression,93
gene_set_query	1212	SCX	938	ARCHS4 Coexpression,938
gene_set_query	1213	CREB3L4	938	ARCHS4 Coexpression,354;Enrichr Queries,952;GTEx Coexpression,1508
gene_set_query	1214	ZNF134	938.3	ARCHS4 Coexpression,1517;Enrichr Queries,1113;GTEx Coexpression,185
gene_set_query	1215	TBPL2	938.5	ARCHS4 Coexpression,1545;GTEx Coexpression,332
gene_set_query	1216	PATZ1	938.7	ARCHS4 Coexpression,423;Enrichr Queries,845;GTEx Coexpression,1548
gene_set_query	1217	PITX3	939.7	ARCHS4 Coexpression,154;Enrichr Queries,1319;GTEx Coexpression,1346
gene_set_query	1218	INSM1	940.7	ARCHS4 Coexpression,752;Enrichr Queries,923;GTEx Coexpression,1147
gene_set_query	1219	MECP2	940.7	ARCHS4 Coexpression,1490;Enrichr Queries,735;GTEx Coexpression,597
gene_set_query	1220	JAZF1	942.7	ARCHS4 Coexpression,975;Enrichr Queries,284;GTEx Coexpression,1569	CLU
gene_set_query	1221	TSHZ1	943	ARCHS4 Coexpression,1559;Enrichr Queries,1222;GTEx Coexpression,48
gene_set_query	1222	TSHZ2	943.3	ARCHS4 Coexpression,1249;Enrichr Queries,75;GTEx Coexpression,1506	SLIT2,CLU
gene_set_query	1223	ZNF34	944	ARCHS4 Coexpression,417;Enrichr Queries,1212;GTEx Coexpression,1203
gene_set_query	1224	DR1	944.3	ARCHS4 Coexpression,1587;Enrichr Queries,824;GTEx Coexpression,422
gene_set_query	1225	SOX14	944.3	ARCHS4 Coexpression,250;Enrichr Queries,1390;GTEx Coexpression,1193
gene_set_query	1226	PHOX2A	944.7	ARCHS4 Coexpression,152;Enrichr Queries,1344;GTEx Coexpression,1338
gene_set_query	1227	HES5	946	ARCHS4 Coexpression,387;Enrichr Queries,954;GTEx Coexpression,1497
gene_set_query	1228	ZNF662	946	ARCHS4 Coexpression,1415;Enrichr Queries,1357;GTEx Coexpression,66
gene_set_query	1229	AHCTF1	946.3	ARCHS4 Coexpression,1252;Enrichr Queries,774;GTEx Coexpression,813
gene_set_query	1230	ZBTB37	947.3	ARCHS4 Coexpression,979;Enrichr Queries,688;GTEx Coexpression,1175
gene_set_query	1231	ZFP57	949	ARCHS4 Coexpression,714;Enrichr Queries,1089;GTEx Coexpression,1044
gene_set_query	1232	ZSCAN23	950.3	ARCHS4 Coexpression,1510;Enrichr Queries,446;GTEx Coexpression,895	SLIT2
gene_set_query	1233	ZNF395	950.3	ARCHS4 Coexpression,1023;Enrichr Queries,421;GTEx Coexpression,1407	CLU
gene_set_query	1234	ZNF669	952.7	ARCHS4 Coexpression,1542;Enrichr Queries,1214;GTEx Coexpression,102
gene_set_query	1235	ZNF442	953	ARCHS4 Coexpression,1422;Enrichr Queries,64;GTEx Coexpression,1373	SLIT2,CLU
gene_set_query	1236	ZNF500	953	ARCHS4 Coexpression,1571;Enrichr Queries,924;GTEx Coexpression,364
gene_set_query	1237	HOXD8	953.3	ARCHS4 Coexpression,1421;Enrichr Queries,27;GTEx Coexpression,1412	SLIT2,CLU
gene_set_query	1238	ZNF519	953.3	ARCHS4 Coexpression,864;Enrichr Queries,1259;GTEx Coexpression,737
gene_set_query	1239	FEV	953.3	ARCHS4 Coexpression,65;Enrichr Queries,1316;GTEx Coexpression,1479	CLU
gene_set_query	1240	ZNF226	954	ARCHS4 Coexpression,1405;Enrichr Queries,487;GTEx Coexpression,970	CLU
gene_set_query	1241	CDC5L	954.7	ARCHS4 Coexpression,1555;Enrichr Queries,904;GTEx Coexpression,405
gene_set_query	1242	ZBTB10	955.3	ARCHS4 Coexpression,1001;Enrichr Queries,912;GTEx Coexpression,953
gene_set_query	1243	GSX2	957	ARCHS4 Coexpression,20;Enrichr Queries,1379;GTEx Coexpression,1472	CLU
gene_set_query	1244	ZNF552	957.3	ARCHS4 Coexpression,1606;Enrichr Queries,475;GTEx Coexpression,791	CLU
gene_set_query	1245	KIN	957.3	ARCHS4 Coexpression,1565;Enrichr Queries,536;GTEx Coexpression,771
gene_set_query	1246	ZNF570	957.7	ARCHS4 Coexpression,1440;Enrichr Queries,868;GTEx Coexpression,565
gene_set_query	1247	CBLL2	960	ARCHS4 Coexpression,669;Enrichr Queries,619;GTEx Coexpression,1592
gene_set_query	1248	ZNF223	962.3	ARCHS4 Coexpression,1446;Enrichr Queries,1217;GTEx Coexpression,224
gene_set_query	1249	SP3	962.3	ARCHS4 Coexpression,1017;Enrichr Queries,947;GTEx Coexpression,923
gene_set_query	1250	ZNF713	962.7	ARCHS4 Coexpression,1390;Enrichr Queries,961;GTEx Coexpression,537
gene_set_query	1251	TIGD4	964.7	ARCHS4 Coexpression,7;Enrichr Queries,1289;GTEx Coexpression,1598	SLIT2
gene_set_query	1252	ZNF320	964.7	ARCHS4 Coexpression,898;Enrichr Queries,1040;GTEx Coexpression,956
gene_set_query	1253	ZNF253	964.7	ARCHS4 Coexpression,1457;Enrichr Queries,635;GTEx Coexpression,802
gene_set_query	1254	ZNF48	965	ARCHS4 Coexpression,510;Enrichr Queries,974;GTEx Coexpression,1411
gene_set_query	1255	ZNF841	965.7	ARCHS4 Coexpression,905;Enrichr Queries,838;GTEx Coexpression,1154
gene_set_query	1256	ZNF586	967	ARCHS4 Coexpression,1461;Enrichr Queries,754;GTEx Coexpression,686
gene_set_query	1257	ZNF726	967.5	ARCHS4 Coexpression,1375;GTEx Coexpression,560
gene_set_query	1258	ZNF517	969.3	ARCHS4 Coexpression,835;Enrichr Queries,991;GTEx Coexpression,1082
gene_set_query	1259	ASCL4	969.7	ARCHS4 Coexpression,966;Enrichr Queries,1315;GTEx Coexpression,628
gene_set_query	1260	AHDC1	970.3	ARCHS4 Coexpression,1500;Enrichr Queries,972;GTEx Coexpression,439
gene_set_query	1261	DPF1	971.3	ARCHS4 Coexpression,1272;Enrichr Queries,1218;GTEx Coexpression,424
gene_set_query	1262	SMAD5	971.5	ARCHS4 Coexpression,1477;Enrichr Queries,1165;ReMap ChIP-seq,237;GTEx Coexpression,1007
gene_set_query	1263	HIVEP2	972.3	ARCHS4 Coexpression,993;Enrichr Queries,1196;GTEx Coexpression,728
gene_set_query	1264	ZNF827	972.7	ARCHS4 Coexpression,799;Enrichr Queries,1123;GTEx Coexpression,996
gene_set_query	1265	SETDB2	973.3	ARCHS4 Coexpression,1097;Enrichr Queries,561;GTEx Coexpression,1262
gene_set_query	1266	ZNF430	973.7	ARCHS4 Coexpression,1066;Enrichr Queries,1323;GTEx Coexpression,532
gene_set_query	1267	ZNF346	973.7	ARCHS4 Coexpression,1132;Enrichr Queries,712;GTEx Coexpression,1077
gene_set_query	1268	HMGA2	974.7	ARCHS4 Coexpression,1143;Enrichr Queries,365;GTEx Coexpression,1416	SLIT2
gene_set_query	1269	MSC	975	ARCHS4 Coexpression,548;Enrichr Queries,958;GTEx Coexpression,1419
gene_set_query	1270	ZNF513	975.7	ARCHS4 Coexpression,317;Enrichr Queries,1179;GTEx Coexpression,1431
gene_set_query	1271	ZNF600	976	ARCHS4 Coexpression,552;Enrichr Queries,1370;GTEx Coexpression,1006
gene_set_query	1272	KLF7	976	ARCHS4 Coexpression,472;Enrichr Queries,1018;GTEx Coexpression,1438
gene_set_query	1273	ZNF136	976.3	ARCHS4 Coexpression,345;Enrichr Queries,1278;GTEx Coexpression,1306
gene_set_query	1274	ZNF8	977.5	ARCHS4 Coexpression,1277;Enrichr Queries,678
gene_set_query	1275	ZNF200	978	ARCHS4 Coexpression,1098;Enrichr Queries,823;GTEx Coexpression,1013
gene_set_query	1276	ZNF433	981	ARCHS4 Coexpression,1327;Enrichr Queries,237;GTEx Coexpression,1379	SLIT2
gene_set_query	1277	TEAD1	982	ARCHS4 Coexpression,1550;Enrichr Queries,1169;ReMap ChIP-seq,21;GTEx Coexpression,1188	CLU
gene_set_query	1278	TIGD1	982.5	ARCHS4 Coexpression,889;GTEx Coexpression,1076
gene_set_query	1279	TBPL1	982.5	ARCHS4 Coexpression,604;GTEx Coexpression,1361
gene_set_query	1280	ZNF512B	982.7	ARCHS4 Coexpression,951;Enrichr Queries,535;GTEx Coexpression,1462
gene_set_query	1281	FOXR1	983.7	ARCHS4 Coexpression,1152;Enrichr Queries,1349;GTEx Coexpression,450
gene_set_query	1282	ZBTB1	984.3	ARCHS4 Coexpression,1117;Enrichr Queries,722;GTEx Coexpression,1114
gene_set_query	1283	FOXB2	984.7	ARCHS4 Coexpression,132;Enrichr Queries,1398;GTEx Coexpression,1424
gene_set_query	1284	ZNF672	985	ARCHS4 Coexpression,567;Enrichr Queries,1067;GTEx Coexpression,1321
gene_set_query	1285	ZBTB21	985.5	ARCHS4 Coexpression,1013;GTEx Coexpression,958
gene_set_query	1286	FOXL1	986	ARCHS4 Coexpression,1474;Enrichr Queries,102;GTEx Coexpression,1382	CDKN2A,SLIT2
gene_set_query	1287	ZNF621	986	ARCHS4 Coexpression,1281;Enrichr Queries,533;GTEx Coexpression,1144
gene_set_query	1288	PRDM9	986.7	ARCHS4 Coexpression,1144;Enrichr Queries,761;GTEx Coexpression,1055
gene_set_query	1289	TBX18	988.7	ARCHS4 Coexpression,1442;Enrichr Queries,195;GTEx Coexpression,1329	SLIT2
gene_set_query	1290	ZNF501	989	ARCHS4 Coexpression,1439;Enrichr Queries,631;GTEx Coexpression,897
gene_set_query	1291	ZBTB20	989	ARCHS4 Coexpression,1166;Enrichr Queries,265;GTEx Coexpression,1536	CLU
gene_set_query	1292	POU5F2	990.5	ARCHS4 Coexpression,1002;GTEx Coexpression,979
gene_set_query	1293	NKX21	990.5	ARCHS4 Coexpression,1266;GTEx Coexpression,715
gene_set_query	1294	ZNF728	990.5	ARCHS4 Coexpression,1053;GTEx Coexpression,928
gene_set_query	1295	HES4	990.7	ARCHS4 Coexpression,25;Enrichr Queries,1389;GTEx Coexpression,1558	CDKN2A
gene_set_query	1296	SNAPC5	995	ARCHS4 Coexpression,534;GTEx Coexpression,1456
gene_set_query	1297	SP140L	995.5	ARCHS4 Coexpression,773;GTEx Coexpression,1218
gene_set_query	1298	ZNF239	996	ARCHS4 Coexpression,495;Enrichr Queries,1053;GTEx Coexpression,1440
gene_set_query	1299	ZNF630	996.5	ARCHS4 Coexpression,619;GTEx Coexpression,1374
gene_set_query	1300	SCRT1	998	ARCHS4 Coexpression,1473;Enrichr Queries,523
gene_set_query	1301	ZBTB5	998.7	ARCHS4 Coexpression,1348;Enrichr Queries,1119;GTEx Coexpression,529
gene_set_query	1302	THAP12	999	ARCHS4 Coexpression,1208;GTEx Coexpression,790
gene_set_query	1303	ZNF420	999.3	ARCHS4 Coexpression,1329;Enrichr Queries,1334;GTEx Coexpression,335
gene_set_query	1304	ZNF354A	999.7	ARCHS4 Coexpression,1364;Enrichr Queries,1239;GTEx Coexpression,396
gene_set_query	1305	ZNF705G	1002	ARCHS4 Coexpression,528;GTEx Coexpression,1475
gene_set_query	1306	GMEB1	1003	ARCHS4 Coexpression,1203;Enrichr Queries,1066;GTEx Coexpression,739
gene_set_query	1307	KLF16	1004	ARCHS4 Coexpression,1176;Enrichr Queries,760;GTEx Coexpression,1075
gene_set_query	1308	ZNF512	1004	ARCHS4 Coexpression,895;Enrichr Queries,940;GTEx Coexpression,1177
gene_set_query	1309	ZNF879	1005	ARCHS4 Coexpression,1369;GTEx Coexpression,641
gene_set_query	1310	ZNF579	1005	ARCHS4 Coexpression,800;Enrichr Queries,1307;GTEx Coexpression,909
gene_set_query	1311	ZNF772	1006	ARCHS4 Coexpression,1530;Enrichr Queries,814;GTEx Coexpression,675
gene_set_query	1312	VENTX	1007	ARCHS4 Coexpression,1074;Enrichr Queries,1280;GTEx Coexpression,666
gene_set_query	1313	WIZ	1007	ARCHS4 Coexpression,1047;Enrichr Queries,1074;GTEx Coexpression,900
gene_set_query	1314	ZNF195	1008	ARCHS4 Coexpression,1379;Enrichr Queries,1096;GTEx Coexpression,550
gene_set_query	1315	ZNF716	1008	ARCHS4 Coexpression,1339;Enrichr Queries,558;GTEx Coexpression,1128
gene_set_query	1316	ZNF625	1010	ARCHS4 Coexpression,918;Enrichr Queries,1227;GTEx Coexpression,884
gene_set_query	1317	ZNF334	1011	ARCHS4 Coexpression,1495;Enrichr Queries,405;GTEx Coexpression,1132	SLIT2
gene_set_query	1318	ZNF780B	1012	ARCHS4 Coexpression,875;Enrichr Queries,813;GTEx Coexpression,1349
gene_set_query	1319	ZNF708	1013	ARCHS4 Coexpression,1492;Enrichr Queries,1115;GTEx Coexpression,431
gene_set_query	1320	ZNF556	1016	ARCHS4 Coexpression,1372;Enrichr Queries,1107;GTEx Coexpression,569
gene_set_query	1321	ZSCAN26	1016	ARCHS4 Coexpression,1291;GTEx Coexpression,741
gene_set_query	1322	ZNF829	1016	ARCHS4 Coexpression,834;Enrichr Queries,900;GTEx Coexpression,1315
gene_set_query	1323	ZNF287	1017	ARCHS4 Coexpression,1064;Enrichr Queries,884;GTEx Coexpression,1102
gene_set_query	1324	ZNF138	1018	ARCHS4 Coexpression,1499;Enrichr Queries,1140;GTEx Coexpression,414
gene_set_query	1325	MTERF3	1019	ARCHS4 Coexpression,1285;GTEx Coexpression,752
gene_set_query	1326	ZNF474	1019	ARCHS4 Coexpression,213;Enrichr Queries,1312;GTEx Coexpression,1531
gene_set_query	1327	ZNF837	1019	ARCHS4 Coexpression,578;Enrichr Queries,1392;GTEx Coexpression,1087
gene_set_query	1328	VSX2	1019	ARCHS4 Coexpression,285;Enrichr Queries,1387;GTEx Coexpression,1385
gene_set_query	1329	NFXL1	1019	ARCHS4 Coexpression,1111;Enrichr Queries,791;GTEx Coexpression,1156
gene_set_query	1330	EVX1	1020	ARCHS4 Coexpression,130;Enrichr Queries,1402;GTEx Coexpression,1528
gene_set_query	1331	ZNF419	1022	ARCHS4 Coexpression,989;Enrichr Queries,1120;GTEx Coexpression,957
gene_set_query	1332	TCF15	1022	ARCHS4 Coexpression,500;Enrichr Queries,1055;GTEx Coexpression,1512
gene_set_query	1333	ZNF345	1023	ARCHS4 Coexpression,1016;Enrichr Queries,937;GTEx Coexpression,1115
gene_set_query	1334	SGSM2	1024	ARCHS4 Coexpression,1409;GTEx Coexpression,638
gene_set_query	1335	FOXD4L5	1024	ARCHS4 Coexpression,157;Enrichr Queries,1374;GTEx Coexpression,1542
gene_set_query	1336	ZNF440	1025	ARCHS4 Coexpression,1102;Enrichr Queries,1226;GTEx Coexpression,747
gene_set_query	1337	ZNF57	1026	ARCHS4 Coexpression,1310;Enrichr Queries,1358;GTEx Coexpression,410
gene_set_query	1338	THAP4	1026	ARCHS4 Coexpression,757;Enrichr Queries,879;GTEx Coexpression,1443
gene_set_query	1339	GLIS1	1028	ARCHS4 Coexpression,1564;Enrichr Queries,149;GTEx Coexpression,1370	SLIT2
gene_set_query	1340	ZNF793	1029	ARCHS4 Coexpression,1413;Enrichr Queries,697;GTEx Coexpression,976
gene_set_query	1341	PHF1	1029	ARCHS4 Coexpression,940;GTEx Coexpression,1118
gene_set_query	1342	ZNF830	1029	ARCHS4 Coexpression,1092;Enrichr Queries,653;GTEx Coexpression,1342
gene_set_query	1343	ZNF506	1030	ARCHS4 Coexpression,1231;Enrichr Queries,965;GTEx Coexpression,894
gene_set_query	1344	CARF	1030	ARCHS4 Coexpression,1000;GTEx Coexpression,1060
gene_set_query	1345	ZNF486	1032	ARCHS4 Coexpression,1317;Enrichr Queries,1372;GTEx Coexpression,407
gene_set_query	1346	ZNF674	1032	ARCHS4 Coexpression,1358;Enrichr Queries,1341;GTEx Coexpression,398
gene_set_query	1347	SOX10	1034	ARCHS4 Coexpression,1529;Enrichr Queries,1085;ReMap ChIP-seq,199;GTEx Coexpression,1323
gene_set_query	1348	ZNF567	1035	ARCHS4 Coexpression,419;Enrichr Queries,1287;GTEx Coexpression,1399
gene_set_query	1349	SOX3	1036	ARCHS4 Coexpression,628;Enrichr Queries,1189;GTEx Coexpression,1292
gene_set_query	1350	KLF12	1036	ARCHS4 Coexpression,1221;Enrichr Queries,412;GTEx Coexpression,1476	SLIT2
gene_set_query	1351	ZNF729	1037	ARCHS4 Coexpression,1153;GTEx Coexpression,920
gene_set_query	1352	USF3	1037	ARCHS4 Coexpression,1162;GTEx Coexpression,912
gene_set_query	1353	ZNF836	1038	ARCHS4 Coexpression,793;Enrichr Queries,918;GTEx Coexpression,1403
gene_set_query	1354	ZBTB18	1039	ARCHS4 Coexpression,1519;GTEx Coexpression,559
gene_set_query	1355	ZNF571	1040	ARCHS4 Coexpression,913;Enrichr Queries,1073;GTEx Coexpression,1133
gene_set_query	1356	ONECUT3	1040	ARCHS4 Coexpression,1312;Enrichr Queries,1288;GTEx Coexpression,520
gene_set_query	1357	ZNF184	1041	ARCHS4 Coexpression,1134;Enrichr Queries,692;GTEx Coexpression,1298
gene_set_query	1358	MEF2D	1042	ARCHS4 Coexpression,1115;Enrichr Queries,786;GTEx Coexpression,1224
gene_set_query	1359	FOXB1	1043	ARCHS4 Coexpression,639;Enrichr Queries,1385;GTEx Coexpression,1106
gene_set_query	1360	ZNF281	1043	ARCHS4 Coexpression,1309;Enrichr Queries,1209;GTEx Coexpression,612
gene_set_query	1361	ZSCAN22	1044	ARCHS4 Coexpression,1073;Enrichr Queries,839;GTEx Coexpression,1221
gene_set_query	1362	PTF1A	1045	ARCHS4 Coexpression,1270;Enrichr Queries,1343;GTEx Coexpression,522
gene_set_query	1363	ZNF484	1046	ARCHS4 Coexpression,1607;Enrichr Queries,1005;GTEx Coexpression,525
gene_set_query	1364	ZNF525	1046	ARCHS4 Coexpression,991;GTEx Coexpression,1101
gene_set_query	1365	MTERF4	1048	ARCHS4 Coexpression,634;GTEx Coexpression,1461
gene_set_query	1366	ZNF480	1048	ARCHS4 Coexpression,1399;Enrichr Queries,1031;GTEx Coexpression,714
gene_set_query	1367	ZNF780A	1048	ARCHS4 Coexpression,978;Enrichr Queries,1274;GTEx Coexpression,893
gene_set_query	1368	ZNF181	1049	ARCHS4 Coexpression,1349;Enrichr Queries,1251;GTEx Coexpression,547
gene_set_query	1369	HSF5	1050	ARCHS4 Coexpression,454;Enrichr Queries,1191;GTEx Coexpression,1504
gene_set_query	1370	ZNF470	1050	ARCHS4 Coexpression,910;Enrichr Queries,960;GTEx Coexpression,1280
gene_set_query	1371	ZNF229	1051	ARCHS4 Coexpression,1343;Enrichr Queries,759
gene_set_query	1372	ZNF775	1052	ARCHS4 Coexpression,880;Enrichr Queries,1164;GTEx Coexpression,1111
gene_set_query	1373	PRRX1	1053	ARCHS4 Coexpression,1367;Enrichr Queries,200;GTEx Coexpression,1593	SLIT2
gene_set_query	1374	ZNF527	1054	ARCHS4 Coexpression,1411;Enrichr Queries,1138;GTEx Coexpression,613
gene_set_query	1375	FOXE3	1054	ARCHS4 Coexpression,558;Enrichr Queries,1399;GTEx Coexpression,1206
gene_set_query	1376	PHF20	1055	ARCHS4 Coexpression,1388;Enrichr Queries,591;GTEx Coexpression,1186
gene_set_query	1377	SPEN	1056	ARCHS4 Coexpression,914;GTEx Coexpression,1198
gene_set_query	1378	ZNF684	1057	ARCHS4 Coexpression,990;Enrichr Queries,1044;GTEx Coexpression,1136
gene_set_query	1379	ZNF12	1057	ARCHS4 Coexpression,1089;Enrichr Queries,1078;GTEx Coexpression,1003
gene_set_query	1380	ZNF644	1057	ARCHS4 Coexpression,1527;Enrichr Queries,1234;ReMap ChIP-seq,175;GTEx Coexpression,1293
gene_set_query	1381	ZNF280C	1059	ARCHS4 Coexpression,1419;Enrichr Queries,443;GTEx Coexpression,1316	CLU
gene_set_query	1382	HDX	1064	ARCHS4 Coexpression,1345;Enrichr Queries,455;GTEx Coexpression,1391	SLIT2
gene_set_query	1383	ZBTB26	1064	ARCHS4 Coexpression,1124;Enrichr Queries,729;GTEx Coexpression,1340
gene_set_query	1384	TERB1	1065	ARCHS4 Coexpression,1544;GTEx Coexpression,585
gene_set_query	1385	MSANTD4	1065	ARCHS4 Coexpression,574;GTEx Coexpression,1556
gene_set_query	1386	AKAP8L	1066	ARCHS4 Coexpression,1128;Enrichr Queries,769;GTEx Coexpression,1300
gene_set_query	1387	OLIG1	1066	ARCHS4 Coexpression,1625;Enrichr Queries,211;GTEx Coexpression,1363	CLU
gene_set_query	1388	ZNF572	1067	ARCHS4 Coexpression,812;Enrichr Queries,818;GTEx Coexpression,1571
gene_set_query	1389	SOX30	1067	ARCHS4 Coexpression,585;Enrichr Queries,1347;GTEx Coexpression,1270
gene_set_query	1390	ZNF451	1069	ARCHS4 Coexpression,1321;Enrichr Queries,927;GTEx Coexpression,960
gene_set_query	1391	IKZF3	1069	ARCHS4 Coexpression,871;Enrichr Queries,1081;GTEx Coexpression,1256
gene_set_query	1392	THAP2	1070	ARCHS4 Coexpression,1460;Enrichr Queries,929;GTEx Coexpression,820
gene_set_query	1393	GLIS2	1070	ARCHS4 Coexpression,1518;Enrichr Queries,849;GTEx Coexpression,843
gene_set_query	1394	LEUTX	1071	ARCHS4 Coexpression,1257;Enrichr Queries,850;GTEx Coexpression,1105
gene_set_query	1395	TMF1	1073	ARCHS4 Coexpression,544;GTEx Coexpression,1601
gene_set_query	1396	ZFP64	1073	ARCHS4 Coexpression,1458;Enrichr Queries,777;GTEx Coexpression,984
gene_set_query	1397	SKIL	1073	ARCHS4 Coexpression,1427;Enrichr Queries,428;GTEx Coexpression,1365	CLU
gene_set_query	1398	ZNF444	1073	ARCHS4 Coexpression,1396;Enrichr Queries,1147;GTEx Coexpression,677
gene_set_query	1399	TGIF2LX	1074	ARCHS4 Coexpression,589;Enrichr Queries,1050;GTEx Coexpression,1582
gene_set_query	1400	ALX4	1074	ARCHS4 Coexpression,901;Enrichr Queries,1324;GTEx Coexpression,998
gene_set_query	1401	ZNF736	1076	ARCHS4 Coexpression,750;GTEx Coexpression,1401
gene_set_query	1402	ZNF221	1077	ARCHS4 Coexpression,1532;Enrichr Queries,881;GTEx Coexpression,817
gene_set_query	1403	ZNF81	1077	ARCHS4 Coexpression,1538;Enrichr Queries,1056;GTEx Coexpression,637
gene_set_query	1404	ZNF721	1077	ARCHS4 Coexpression,1464;Enrichr Queries,1145;GTEx Coexpression,622
gene_set_query	1405	MSGN1	1077	ARCHS4 Coexpression,1514;Enrichr Queries,1049;GTEx Coexpression,669
gene_set_query	1406	TIGD7	1077	ARCHS4 Coexpression,1381;Enrichr Queries,1359;GTEx Coexpression,492
gene_set_query	1407	ZNF701	1078	ARCHS4 Coexpression,1620;Enrichr Queries,691;GTEx Coexpression,922
gene_set_query	1408	FOXC2	1081	ARCHS4 Coexpression,1380;Enrichr Queries,300;GTEx Coexpression,1564	SLIT2
gene_set_query	1409	SOX5	1082	ARCHS4 Coexpression,1283;Enrichr Queries,359;GTEx Coexpression,1603	SLIT2
gene_set_query	1410	PROX2	1083	ARCHS4 Coexpression,1259;Enrichr Queries,744;GTEx Coexpression,1247
gene_set_query	1411	AEBP2	1084	ARCHS4 Coexpression,1323;Enrichr Queries,1082;GTEx Coexpression,847
gene_set_query	1412	NRL	1084	ARCHS4 Coexpression,867;Enrichr Queries,1356;GTEx Coexpression,1030
gene_set_query	1413	ZNF311	1085	ARCHS4 Coexpression,1603;Enrichr Queries,110;GTEx Coexpression,1541	SLIT2
gene_set_query	1414	LCOR	1085	ARCHS4 Coexpression,1563;Enrichr Queries,702;GTEx Coexpression,990
gene_set_query	1415	ZNF800	1085	ARCHS4 Coexpression,1363;Enrichr Queries,771;GTEx Coexpression,1121
gene_set_query	1416	FOXI2	1087	ARCHS4 Coexpression,1226;Enrichr Queries,1330;GTEx Coexpression,704
gene_set_query	1417	ZXDB	1091	ARCHS4 Coexpression,1387;Enrichr Queries,1052;GTEx Coexpression,834
gene_set_query	1418	ZNF507	1093	ARCHS4 Coexpression,1146;Enrichr Queries,1241;GTEx Coexpression,892
gene_set_query	1419	MEIS3	1093	ARCHS4 Coexpression,1577;Enrichr Queries,424;GTEx Coexpression,1278	CLU
gene_set_query	1420	ZNF548	1094	ARCHS4 Coexpression,1136;Enrichr Queries,1022;GTEx Coexpression,1125
gene_set_query	1421	ZNF492	1095	ARCHS4 Coexpression,1569;GTEx Coexpression,621
gene_set_query	1422	ZNF664	1095	ARCHS4 Coexpression,1220;Enrichr Queries,593;GTEx Coexpression,1473
gene_set_query	1423	ZBTB44	1096	ARCHS4 Coexpression,1265;Enrichr Queries,797;GTEx Coexpression,1225
gene_set_query	1424	ZNF561	1096	ARCHS4 Coexpression,1105;Enrichr Queries,1294;GTEx Coexpression,890
gene_set_query	1425	ZFP2	1100	ARCHS4 Coexpression,1121;Enrichr Queries,1143;GTEx Coexpression,1037
gene_set_query	1426	ZNF280A	1101	ARCHS4 Coexpression,836;Enrichr Queries,1099;GTEx Coexpression,1368
gene_set_query	1427	ZNF799	1101	ARCHS4 Coexpression,1336;Enrichr Queries,1129;GTEx Coexpression,838
gene_set_query	1428	ZNF154	1102	ARCHS4 Coexpression,1125;Enrichr Queries,680;GTEx Coexpression,1502
gene_set_query	1429	CREBL2	1103	ARCHS4 Coexpression,1352;Enrichr Queries,456;GTEx Coexpression,1501	CLU
gene_set_query	1430	ZNF85	1105	ARCHS4 Coexpression,1540;Enrichr Queries,596;GTEx Coexpression,1178
gene_set_query	1431	ZNF852	1106	ARCHS4 Coexpression,1601;GTEx Coexpression,610
gene_set_query	1432	ZNF524	1106	ARCHS4 Coexpression,902;Enrichr Queries,1367;GTEx Coexpression,1050
gene_set_query	1433	BSX	1106	ARCHS4 Coexpression,814;Enrichr Queries,1388;GTEx Coexpression,1117
gene_set_query	1434	ATMIN	1107	ARCHS4 Coexpression,1158;Enrichr Queries,956;GTEx Coexpression,1208
gene_set_query	1435	SLC2A4RG	1107	ARCHS4 Coexpression,945;Enrichr Queries,1354;GTEx Coexpression,1023
gene_set_query	1436	FOXD4L6	1108	ARCHS4 Coexpression,862;Enrichr Queries,1353
gene_set_query	1437	ZBED1	1108	ARCHS4 Coexpression,1315;Enrichr Queries,1400;ReMap ChIP-seq,232;GTEx Coexpression,1485
gene_set_query	1438	ZNF705A	1109	ARCHS4 Coexpression,668;Enrichr Queries,1362;GTEx Coexpression,1297
gene_set_query	1439	ZNF155	1110	ARCHS4 Coexpression,1443;Enrichr Queries,1332;GTEx Coexpression,555
gene_set_query	1440	ZNF700	1110	ARCHS4 Coexpression,1448;Enrichr Queries,714;GTEx Coexpression,1168
gene_set_query	1441	PEG3	1111	ARCHS4 Coexpression,1006;GTEx Coexpression,1216
gene_set_query	1442	FIZ1	1111	ARCHS4 Coexpression,1218;Enrichr Queries,565;GTEx Coexpression,1551
gene_set_query	1443	POGK	1114	ARCHS4 Coexpression,1086;Enrichr Queries,852;GTEx Coexpression,1405
gene_set_query	1444	MTERF2	1117	ARCHS4 Coexpression,829;GTEx Coexpression,1404
gene_set_query	1445	SHOX	1117	ARCHS4 Coexpression,1112;Enrichr Queries,1134;GTEx Coexpression,1104
gene_set_query	1446	GSX1	1117	ARCHS4 Coexpression,997;Enrichr Queries,1381;GTEx Coexpression,973
gene_set_query	1447	ZNF362	1119	ARCHS4 Coexpression,1401;Enrichr Queries,1125;GTEx Coexpression,831
gene_set_query	1448	MKX	1120	ARCHS4 Coexpression,1516;Enrichr Queries,248;GTEx Coexpression,1597	SLIT2
gene_set_query	1449	ZNF518B	1120	ARCHS4 Coexpression,1507;Enrichr Queries,440;GTEx Coexpression,1414	SLIT2
gene_set_query	1450	ZNF544	1120	ARCHS4 Coexpression,1190;Enrichr Queries,1072;GTEx Coexpression,1099
gene_set_query	1451	ZNF695	1120	ARCHS4 Coexpression,1386;Enrichr Queries,1257;GTEx Coexpression,718
gene_set_query	1452	TFAP2D	1122	ARCHS4 Coexpression,677;Enrichr Queries,1244;GTEx Coexpression,1444
gene_set_query	1453	ZNF774	1122	ARCHS4 Coexpression,1476;Enrichr Queries,681;GTEx Coexpression,1209
gene_set_query	1454	ZNF683	1122	ARCHS4 Coexpression,497;Enrichr Queries,1403;GTEx Coexpression,1467
gene_set_query	1455	ZGLP1	1123	ARCHS4 Coexpression,1512;GTEx Coexpression,733
gene_set_query	1456	ZNF705D	1124	ARCHS4 Coexpression,1107;Enrichr Queries,1006;GTEx Coexpression,1258
gene_set_query	1457	ZNF551	1126	ARCHS4 Coexpression,1160;Enrichr Queries,1131;GTEx Coexpression,1086
gene_set_query	1458	DRGX	1126	ARCHS4 Coexpression,646;Enrichr Queries,1146;GTEx Coexpression,1585
gene_set_query	1459	ZNF121	1128	ARCHS4 Coexpression,1623;Enrichr Queries,1286;GTEx Coexpression,474
gene_set_query	1460	RXRB	1131	ARCHS4 Coexpression,1182;Enrichr Queries,633;GTEx Coexpression,1577
gene_set_query	1461	ZNF835	1132	ARCHS4 Coexpression,1531;Enrichr Queries,867;GTEx Coexpression,999
gene_set_query	1462	KLF17	1133	ARCHS4 Coexpression,865;Enrichr Queries,1112;GTEx Coexpression,1422
gene_set_query	1463	ALX3	1136	ARCHS4 Coexpression,785;Enrichr Queries,1369;GTEx Coexpression,1253
gene_set_query	1464	ZNF680	1136	ARCHS4 Coexpression,1423;Enrichr Queries,1063;GTEx Coexpression,921
gene_set_query	1465	ZNF283	1137	ARCHS4 Coexpression,1402;Enrichr Queries,887;GTEx Coexpression,1122
gene_set_query	1466	HOXD12	1138	ARCHS4 Coexpression,1353;Enrichr Queries,1382;GTEx Coexpression,679
gene_set_query	1467	NKX63	1139	ARCHS4 Coexpression,1615;GTEx Coexpression,662
gene_set_query	1468	KAT7	1140	ARCHS4 Coexpression,1084;GTEx Coexpression,1195
gene_set_query	1469	ZNF254	1140	ARCHS4 Coexpression,1384;Enrichr Queries,866;GTEx Coexpression,1170
gene_set_query	1470	C11ORF95	1141	GTEx Coexpression,1141
gene_set_query	1471	ZFP82	1142	ARCHS4 Coexpression,1556;Enrichr Queries,1102;GTEx Coexpression,767
gene_set_query	1472	ZNF747	1142	ARCHS4 Coexpression,1123;Enrichr Queries,1337;GTEx Coexpression,967
gene_set_query	1473	ATF6B	1147	ARCHS4 Coexpression,1292;GTEx Coexpression,1002
gene_set_query	1474	ZNF148	1147	ARCHS4 Coexpression,1489;Enrichr Queries,679;GTEx Coexpression,1274
gene_set_query	1475	ZBTB8B	1148	ARCHS4 Coexpression,1149;GTEx Coexpression,1146
gene_set_query	1476	ZSCAN32	1148	ARCHS4 Coexpression,1305;GTEx Coexpression,991
gene_set_query	1477	ZNF76	1148	ARCHS4 Coexpression,1280;Enrichr Queries,650;GTEx Coexpression,1515
gene_set_query	1478	ZNF614	1149	ARCHS4 Coexpression,1322;GTEx Coexpression,975
gene_set_query	1479	SOHLH1	1149	ARCHS4 Coexpression,1278;Enrichr Queries,699;GTEx Coexpression,1469
gene_set_query	1480	BARHL1	1149	ARCHS4 Coexpression,1524;Enrichr Queries,1314;GTEx Coexpression,609
gene_set_query	1481	PRRX2	1151	ARCHS4 Coexpression,1561;Enrichr Queries,304;GTEx Coexpression,1588	SLIT2
gene_set_query	1482	ZNF768	1153	ARCHS4 Coexpression,651;Enrichr Queries,1320;GTEx Coexpression,1487
gene_set_query	1483	ZNF367	1153	ARCHS4 Coexpression,1573;Enrichr Queries,1270;GTEx Coexpression,617
gene_set_query	1484	ZNF112	1154	ARCHS4 Coexpression,1537;GTEx Coexpression,770
gene_set_query	1485	ZNF655	1154	ARCHS4 Coexpression,1216;Enrichr Queries,1175;GTEx Coexpression,1071
gene_set_query	1486	ZNF397	1155	ARCHS4 Coexpression,1126;GTEx Coexpression,1184
gene_set_query	1487	ZNF84	1156	ARCHS4 Coexpression,1100;Enrichr Queries,1262;GTEx Coexpression,1107
gene_set_query	1488	ARHGAP35	1157	ARCHS4 Coexpression,850;GTEx Coexpression,1463
gene_set_query	1489	TBR1	1158	ARCHS4 Coexpression,1103;Enrichr Queries,978;GTEx Coexpression,1393
gene_set_query	1490	ZNF530	1158	ARCHS4 Coexpression,1579;Enrichr Queries,1142;GTEx Coexpression,753
gene_set_query	1491	NEUROD6	1159	ARCHS4 Coexpression,1248;Enrichr Queries,854;GTEx Coexpression,1376
gene_set_query	1492	CGGBP1	1160	ARCHS4 Coexpression,802;GTEx Coexpression,1517
gene_set_query	1493	ZNF449	1161	ARCHS4 Coexpression,1588;Enrichr Queries,639;GTEx Coexpression,1255
gene_set_query	1494	ZNF250	1161	ARCHS4 Coexpression,1261;Enrichr Queries,914;GTEx Coexpression,1308
gene_set_query	1495	ZNF286A	1162	ARCHS4 Coexpression,1338;Enrichr Queries,1080;GTEx Coexpression,1067
gene_set_query	1496	POU4F3	1162	ARCHS4 Coexpression,629;Enrichr Queries,1378;GTEx Coexpression,1480
gene_set_query	1497	ZNF280D	1163	ARCHS4 Coexpression,843;Enrichr Queries,1229;GTEx Coexpression,1417
gene_set_query	1498	ZSCAN5A	1163	ARCHS4 Coexpression,1056;Enrichr Queries,1199;GTEx Coexpression,1235
gene_set_query	1499	ZNF182	1163	ARCHS4 Coexpression,1302;Enrichr Queries,636;GTEx Coexpression,1552
gene_set_query	1500	GTF2IRD2B	1163	ARCHS4 Coexpression,1236;Enrichr Queries,1190;GTEx Coexpression,1064
gene_set_query	1501	ZNF180	1164	ARCHS4 Coexpression,1599;Enrichr Queries,1200;GTEx Coexpression,693
gene_set_query	1502	ZNF845	1164	ARCHS4 Coexpression,1581;Enrichr Queries,1273;GTEx Coexpression,639
gene_set_query	1503	ZNF107	1165	ARCHS4 Coexpression,1503;Enrichr Queries,871;GTEx Coexpression,1120
gene_set_query	1504	ZNF587	1166	ARCHS4 Coexpression,1063;Enrichr Queries,1216;GTEx Coexpression,1220
gene_set_query	1505	TFDP2	1166	ARCHS4 Coexpression,1090;Enrichr Queries,882;GTEx Coexpression,1527
gene_set_query	1506	ZNF17	1167	ARCHS4 Coexpression,1521;Enrichr Queries,896;GTEx Coexpression,1083
gene_set_query	1507	ZNF10	1168	ARCHS4 Coexpression,879;Enrichr Queries,1167;GTEx Coexpression,1458
gene_set_query	1508	L3MBTL4	1169	ARCHS4 Coexpression,1539;GTEx Coexpression,799
gene_set_query	1509	MBD6	1170	ARCHS4 Coexpression,1050;GTEx Coexpression,1290
gene_set_query	1510	ZBTB47	1171	ARCHS4 Coexpression,872;Enrichr Queries,1148;GTEx Coexpression,1494
gene_set_query	1511	HSF4	1173	ARCHS4 Coexpression,1509;Enrichr Queries,454;GTEx Coexpression,1555	CLU
gene_set_query	1512	SAFB2	1181	ARCHS4 Coexpression,1049;GTEx Coexpression,1312
gene_set_query	1513	ZNF605	1183	ARCHS4 Coexpression,1214;Enrichr Queries,979;GTEx Coexpression,1355
gene_set_query	1514	ZKSCAN5	1183	ARCHS4 Coexpression,1523;Enrichr Queries,1088;GTEx Coexpression,938
gene_set_query	1515	FIGLA	1183	ARCHS4 Coexpression,1058;Enrichr Queries,1365;GTEx Coexpression,1127
gene_set_query	1516	ZNF789	1184	ARCHS4 Coexpression,1235;Enrichr Queries,848;GTEx Coexpression,1470
gene_set_query	1517	ZNF14	1185	ARCHS4 Coexpression,907;Enrichr Queries,1351;GTEx Coexpression,1296
gene_set_query	1518	ZNF485	1186	ARCHS4 Coexpression,1293;Enrichr Queries,1283;GTEx Coexpression,982
gene_set_query	1519	BARX1	1186	ARCHS4 Coexpression,853;Enrichr Queries,1395;GTEx Coexpression,1311
gene_set_query	1520	ZSCAN2	1186	ARCHS4 Coexpression,1574;Enrichr Queries,970;GTEx Coexpression,1015
gene_set_query	1521	FOXD1	1187	ARCHS4 Coexpression,928;GTEx Coexpression,1445
gene_set_query	1522	ZBTB24	1187	ARCHS4 Coexpression,1326;Enrichr Queries,1202;GTEx Coexpression,1032
gene_set_query	1523	ZNF580	1190	ARCHS4 Coexpression,968;Enrichr Queries,1206;GTEx Coexpression,1395
gene_set_query	1524	CREB3L2	1190	ARCHS4 Coexpression,818;Enrichr Queries,1203;GTEx Coexpression,1549
gene_set_query	1525	ANKZF1	1191	ARCHS4 Coexpression,1404;Enrichr Queries,602;GTEx Coexpression,1567
gene_set_query	1526	ZNF718	1193	ARCHS4 Coexpression,1621;Enrichr Queries,501;GTEx Coexpression,1457	SLIT2
gene_set_query	1527	TCFL5	1195	ARCHS4 Coexpression,1617;Enrichr Queries,1210;GTEx Coexpression,757
gene_set_query	1528	FOXP4	1197	ARCHS4 Coexpression,1247;Enrichr Queries,995;GTEx Coexpression,1350
gene_set_query	1529	SOX18	1198	ARCHS4 Coexpression,1613;Enrichr Queries,1054;GTEx Coexpression,926
gene_set_query	1530	SIX3	1198	ARCHS4 Coexpression,1356;Enrichr Queries,1335;GTEx Coexpression,903
gene_set_query	1531	ZNF692	1200	ARCHS4 Coexpression,1284;Enrichr Queries,1012;GTEx Coexpression,1304
gene_set_query	1532	CXXC1	1201	ARCHS4 Coexpression,1276;Enrichr Queries,806;GTEx Coexpression,1520
gene_set_query	1533	SALL3	1203	ARCHS4 Coexpression,859;Enrichr Queries,1296;GTEx Coexpression,1454
gene_set_query	1534	ZNF211	1204	ARCHS4 Coexpression,1351;Enrichr Queries,809;GTEx Coexpression,1451
gene_set_query	1535	ZNF654	1204	ARCHS4 Coexpression,1582;Enrichr Queries,1188;GTEx Coexpression,842
gene_set_query	1536	RBCK1	1205	ARCHS4 Coexpression,831;GTEx Coexpression,1579
gene_set_query	1537	SOX8	1206	ARCHS4 Coexpression,1595;Enrichr Queries,438;GTEx Coexpression,1584	CLU
gene_set_query	1538	ZNF717	1206	ARCHS4 Coexpression,1479;Enrichr Queries,1371;GTEx Coexpression,769
gene_set_query	1539	ZNF233	1208	ARCHS4 Coexpression,1228;Enrichr Queries,1036;GTEx Coexpression,1360
gene_set_query	1540	ZNF665	1210	ARCHS4 Coexpression,1168;Enrichr Queries,1172;GTEx Coexpression,1289
gene_set_query	1541	ZNF595	1212	ARCHS4 Coexpression,1101;Enrichr Queries,1322
gene_set_query	1542	EMX1	1212	ARCHS4 Coexpression,1067;Enrichr Queries,1236;GTEx Coexpression,1332
gene_set_query	1543	ZNF808	1214	ARCHS4 Coexpression,1296;Enrichr Queries,1170;GTEx Coexpression,1176
gene_set_query	1544	ZNF460	1214	ARCHS4 Coexpression,1568;Enrichr Queries,1013;GTEx Coexpression,1062
gene_set_query	1545	FAM170A	1215	ARCHS4 Coexpression,1313;Enrichr Queries,987;GTEx Coexpression,1345
gene_set_query	1546	ZNF260	1218	ARCHS4 Coexpression,1354;Enrichr Queries,982;GTEx Coexpression,1319
gene_set_query	1547	ZSCAN16	1219	ARCHS4 Coexpression,1520;Enrichr Queries,1329;GTEx Coexpression,807
gene_set_query	1548	HSF2	1220	ARCHS4 Coexpression,1213;Enrichr Queries,1027;GTEx Coexpression,1420
gene_set_query	1549	HIC1	1222	ARCHS4 Coexpression,1083;Enrichr Queries,1161;GTEx Coexpression,1421
gene_set_query	1550	ZNF679	1231	ARCHS4 Coexpression,1024;Enrichr Queries,1240;GTEx Coexpression,1429
gene_set_query	1551	ZNF573	1232	ARCHS4 Coexpression,1560;Enrichr Queries,1233;GTEx Coexpression,902
gene_set_query	1552	MYRF	1233	ARCHS4 Coexpression,1164;GTEx Coexpression,1301
gene_set_query	1553	ZNF569	1234	ARCHS4 Coexpression,1382;Enrichr Queries,1101;GTEx Coexpression,1219
gene_set_query	1554	ZNF727	1236	ARCHS4 Coexpression,1374;GTEx Coexpression,1098
gene_set_query	1555	NEUROG1	1239	ARCHS4 Coexpression,1294;Enrichr Queries,1377;GTEx Coexpression,1045
gene_set_query	1556	ZNF578	1239	ARCHS4 Coexpression,1526;Enrichr Queries,796;GTEx Coexpression,1396
gene_set_query	1557	ZSCAN12	1240	ARCHS4 Coexpression,1549;Enrichr Queries,765;GTEx Coexpression,1406
gene_set_query	1558	ZNF487	1240	ARCHS4 Coexpression,1275;Enrichr Queries,901;GTEx Coexpression,1545
gene_set_query	1559	YY2	1241	ARCHS4 Coexpression,1612;Enrichr Queries,872;GTEx Coexpression,1240
gene_set_query	1560	ZNF277	1248	ARCHS4 Coexpression,1438;Enrichr Queries,1048;GTEx Coexpression,1257
gene_set_query	1561	TIGD6	1248	ARCHS4 Coexpression,1628;Enrichr Queries,753;GTEx Coexpression,1364
gene_set_query	1562	DUXA	1252	ARCHS4 Coexpression,1210;Enrichr Queries,944;GTEx Coexpression,1602
gene_set_query	1563	ZNF682	1253	ARCHS4 Coexpression,1357;Enrichr Queries,1360;GTEx Coexpression,1041
gene_set_query	1564	NR2E3	1254	ARCHS4 Coexpression,1376;Enrichr Queries,1132
gene_set_query	1565	ZNF428	1254	ARCHS4 Coexpression,1355;Enrichr Queries,1086;GTEx Coexpression,1322
gene_set_query	1566	ZNF649	1256	ARCHS4 Coexpression,1391;Enrichr Queries,1144;GTEx Coexpression,1233
gene_set_query	1567	ZNF28	1256	ARCHS4 Coexpression,1433;Enrichr Queries,783;GTEx Coexpression,1553
gene_set_query	1568	ZNF439	1260	ARCHS4 Coexpression,1071;Enrichr Queries,1238;GTEx Coexpression,1471
gene_set_query	1569	CENPT	1260	ARCHS4 Coexpression,1171;Enrichr Queries,1275;GTEx Coexpression,1334
gene_set_query	1570	ZNF227	1260	ARCHS4 Coexpression,1361;Enrichr Queries,1310;GTEx Coexpression,1110
gene_set_query	1571	BHLHA9	1268	ARCHS4 Coexpression,1202;GTEx Coexpression,1333
gene_set_query	1572	ZNF418	1268	ARCHS4 Coexpression,1328;Enrichr Queries,1265;GTEx Coexpression,1212
gene_set_query	1573	ZNF100	1273	ARCHS4 Coexpression,1472;Enrichr Queries,1269;GTEx Coexpression,1078
gene_set_query	1574	ZNF575	1274	ARCHS4 Coexpression,1437;Enrichr Queries,1079;GTEx Coexpression,1307
gene_set_query	1575	ZBTB43	1276	ARCHS4 Coexpression,1362;Enrichr Queries,942;GTEx Coexpression,1523
gene_set_query	1576	MTERF1	1277	ARCHS4 Coexpression,1608;GTEx Coexpression,945
gene_set_query	1577	MGA	1278	ARCHS4 Coexpression,1488;Enrichr Queries,934;GTEx Coexpression,1413
gene_set_query	1578	EVX2	1279	ARCHS4 Coexpression,906;Enrichr Queries,1396;GTEx Coexpression,1535
gene_set_query	1579	GATA5	1283	ARCHS4 Coexpression,984;Enrichr Queries,1311;GTEx Coexpression,1554
gene_set_query	1580	ZNF676	1284	ARCHS4 Coexpression,1501;Enrichr Queries,1015;GTEx Coexpression,1335
gene_set_query	1581	ZNF627	1285	ARCHS4 Coexpression,1572;Enrichr Queries,1192;GTEx Coexpression,1092
gene_set_query	1582	ZNF670	1286	ARCHS4 Coexpression,1290;Enrichr Queries,1282
gene_set_query	1583	ZNF140	1293	ARCHS4 Coexpression,1414;Enrichr Queries,926;GTEx Coexpression,1538
gene_set_query	1584	KCNIP3	1293	ARCHS4 Coexpression,1320;GTEx Coexpression,1266
gene_set_query	1585	ZNF880	1295	ARCHS4 Coexpression,1003;GTEx Coexpression,1586
gene_set_query	1586	ZNF69	1297	ARCHS4 Coexpression,1487;Enrichr Queries,1386;GTEx Coexpression,1018
gene_set_query	1587	ZBED3	1301	ARCHS4 Coexpression,1341;Enrichr Queries,1220;GTEx Coexpression,1341
gene_set_query	1588	ZNF410	1303	ARCHS4 Coexpression,1533;Enrichr Queries,951;GTEx Coexpression,1426
gene_set_query	1589	BCL6B	1303	ARCHS4 Coexpression,1609;Enrichr Queries,1116;GTEx Coexpression,1185
gene_set_query	1590	MZF1	1307	ARCHS4 Coexpression,1113;Enrichr Queries,1219;GTEx Coexpression,1589
gene_set_query	1591	NKX26	1311	ARCHS4 Coexpression,1491;GTEx Coexpression,1131
gene_set_query	1592	THAP9	1315	ARCHS4 Coexpression,1462;Enrichr Queries,1124;GTEx Coexpression,1359
gene_set_query	1593	LIN54	1316	ARCHS4 Coexpression,1445;GTEx Coexpression,1187
gene_set_query	1594	ZNF816	1321	ARCHS4 Coexpression,1602;GTEx Coexpression,1040
gene_set_query	1595	BBX	1322	ARCHS4 Coexpression,1584;Enrichr Queries,1106;GTEx Coexpression,1275
gene_set_query	1596	ZNF479	1323	ARCHS4 Coexpression,1368;Enrichr Queries,1092;GTEx Coexpression,1509
gene_set_query	1597	OSR1	1324	ARCHS4 Coexpression,1578;GTEx Coexpression,1070
gene_set_query	1598	ZNF268	1331	ARCHS4 Coexpression,1139;Enrichr Queries,1292;GTEx Coexpression,1561
gene_set_query	1599	ZNF761	1338	ARCHS4 Coexpression,1262;Enrichr Queries,1231;GTEx Coexpression,1521
gene_set_query	1600	SKI	1345	ARCHS4 Coexpression,1453;GTEx Coexpression,1236
gene_set_query	1601	FLYWCH1	1347	ARCHS4 Coexpression,1575;GTEx Coexpression,1119
gene_set_query	1602	ZNF624	1348	ARCHS4 Coexpression,1494;Enrichr Queries,1260;GTEx Coexpression,1291
gene_set_query	1603	MEOX1	1348	ARCHS4 Coexpression,1626;Enrichr Queries,1331;GTEx Coexpression,1088
gene_set_query	1604	TOPORS	1349	ARCHS4 Coexpression,1394;GTEx Coexpression,1303
gene_set_query	1605	TGIF2LY	1352	ARCHS4 Coexpression,1271;Enrichr Queries,1404;GTEx Coexpression,1380
gene_set_query	1606	ZSCAN9	1356	ARCHS4 Coexpression,1467;GTEx Coexpression,1245
gene_set_query	1607	MSANTD1	1364	ARCHS4 Coexpression,1619;GTEx Coexpression,1108
gene_set_query	1608	ZNF322	1367	ARCHS4 Coexpression,1452;GTEx Coexpression,1281
gene_set_query	1609	AEBP1	1375	ARCHS4 Coexpression,1289;GTEx Coexpression,1460
gene_set_query	1610	ZNF33A	1381	ARCHS4 Coexpression,1482;Enrichr Queries,1087;GTEx Coexpression,1574
gene_set_query	1611	DPRX	1381	ARCHS4 Coexpression,1370;Enrichr Queries,1256;GTEx Coexpression,1518
gene_set_query	1612	TCF23	1391	ARCHS4 Coexpression,1468;Enrichr Queries,1108;GTEx Coexpression,1596
gene_set_query	1613	ZNF358	1404	ARCHS4 Coexpression,1470;Enrichr Queries,1195;GTEx Coexpression,1546
gene_set_query	1614	CENPB	1407	ARCHS4 Coexpression,1459;Enrichr Queries,1252;GTEx Coexpression,1511
gene_set_query	1615	GLI4	1409	ARCHS4 Coexpression,1245;GTEx Coexpression,1573
gene_set_query	1616	ZNF616	1409	ARCHS4 Coexpression,1562;Enrichr Queries,1267;GTEx Coexpression,1398
gene_set_query	1617	ZNF853	1425	ARCHS4 Coexpression,1350;GTEx Coexpression,1500
gene_set_query	1618	ZBTB8A	1427	ARCHS4 Coexpression,1528;GTEx Coexpression,1325
gene_set_query	1619	ZNF518A	1444	ARCHS4 Coexpression,1566;Enrichr Queries,1174;GTEx Coexpression,1591
gene_set_query	1620	ZNF488	1447	ARCHS4 Coexpression,1543;Enrichr Queries,1350
gene_set_query	1621	FOXS1	1459	ARCHS4 Coexpression,1535;Enrichr Queries,1336;GTEx Coexpression,1507
gene_set_query	1622	NKX62	1460	ARCHS4 Coexpression,1558;GTEx Coexpression,1362
gene_set_query	1623	ZNF814	1484	ARCHS4 Coexpression,1598;GTEx Coexpression,1369
gene_set_query	1624	ZBED6	1486	ARCHS4 Coexpression,1486
gene_set_query	1625	TWIST2	1488	ARCHS4 Coexpression,1392;GTEx Coexpression,1583
gene_set_query	1626	MSANTD3	1494	ARCHS4 Coexpression,1547;GTEx Coexpression,1441
gene_set_query	1627	MYPOP	1509	ARCHS4 Coexpression,1522;GTEx Coexpression,1496
gene_set_query	1628	NACC2	1510	ARCHS4 Coexpression,1504;GTEx Coexpression,1516
gene_set_query	1629	ZNF469	1519	ARCHS4 Coexpression,1515;GTEx Coexpression,1522
gene_set_query	1630	CC2D1A	1519	ARCHS4 Coexpression,1481;GTEx Coexpression,1557
gene_set_query	1631	L3MBTL3	1524	ARCHS4 Coexpression,1600;GTEx Coexpression,1448
gene_set_query	1632	ZNF883	1543	ARCHS4 Coexpression,1511;GTEx Coexpression,1575
