# Supplementary material for: Development of a Metastasis-Related Immune Prognostic Model of Metastatic Colorectal Cancer and Its Usefulness to Immunotherapy
Source: Front Cell Dev Biol. 2021 Jan 28;8:577125. doi: 10.3389/fcell.2020.577125 (PMC7876250; doi:10.3389/fcell.2020.577125)
Supplement: Supplementary file 5 [file Presentation_1.zip]

Archive with 1 entries (1 files):
- Supplementary Bayesian network (BN) graph netica file.neta
